# Supplementary material for: Nhp2 is a reader of H2AQ105me and part of a network integrating metabolism with rRNA synthesis
Source: EMBO Rep. 2021 Aug 19;22(10):e52435. doi: 10.15252/embr.202152435 (PMC8490984; doi:10.15252/embr.202152435)
Supplement: Supplementary file 3 — Dataset EV1 [file EMBR-22-e52435-s009.xlsx]

## Sheet: Sheet1
Dataset EV1 - H2AQ105me-interacting proteins
Ratio H/L normalized Exp_01	Ratio H/L normalized Exp_02	Forward Exp_01	Forward Exp_02	Ratio H/L normalized Exp_01 B significant	Ratio H/L normalized Exp_02 B significant	Significant both experiments	2 fold cutoff Q enriched	2 fold cutoff Qme enriched	Ratio H/L normalized Exp_03 Significance B	Ratio H/L normalized Exp_04 Significance B	Gene names
2.71977	-2.84944	2.71977	2.84944	+	+	+_+		+	1	1	LSM4
3.55888	-1.06269	3.55888	1.06269	+				+	1	1	OGG1
3.30883	-2.10712	3.30883	2.10712	+				+	0.481069	0.264648	NHP2
3.27865	-1.36781	3.27865	1.36781	+				+	1	1	MSC6
2.98413	-1.29421	2.98413	1.29421	+				+	1	1	RER1
2.80281	-2.34586	2.80281	2.34586					+	0.761853	0.636388	RME1
2.80083	-2.61317	2.80083	2.61317	+				+	0.485215	0.330747	SLX9
2.69486	-1.90617	2.69486	1.90617	+				+	0.404914	0.324704	RRP8
2.64672	-1.49082	2.64672	1.49082	+				+	0.44381	0.0622184	OAC1
2.57594	-1.21437	2.57594	1.21437	+				+	0.000217108	0.00542456	NSP1
2.55756	-1.0171	2.55756	1.0171	+				+	0.764578	0.739966	HSL1
2.51468	-1.25178	2.51468	1.25178					+	1	1	SPC2
2.49833	-1.54372	2.49833	1.54372					+	0.581674	0.513325	AEP2
2.47225	-2.01981	2.47225	2.01981					+	1	1	COX15
2.43288	-1.1632	2.43288	1.1632					+	0.976719	1	MDM20
2.43152	-2.90347	2.43152	2.90347		+			+	0.0382787	0.531413	MRP13
2.42731	-1.37715	2.42731	1.37715					+	0.855251	1	PDR15
2.42648	-2.76994	2.42648	2.76994					+	1	1	IRC5
2.41148	-1.10774	2.41148	1.10774	+				+	0.338889	1	ALG9
2.38087	-2.07595	2.38087	2.07595					+	1	1	MRP49
2.33894	-1.84975	2.33894	1.84975					+	0.623458	0.92588	TMA23
2.32973	-1.14675	2.32973	1.14675	+				+	1	1	DEF1
2.31458	-2.06703	2.31458	2.06703					+	0.778912	0.95119	GIN4
2.31243	-1.14842	2.31243	1.14842					+	1	1	ELG1
2.30553	-1.27303	2.30553	1.27303					+	1	1	MIC27
2.26048	-1.57385	2.26048	1.57385					+	0.0566006	0.0185543	MAK16
2.23404	-2.51161	2.23404	2.51161					+	0.573818	0.696509	SYO1
2.21602	-2.01549	2.21602	2.01549					+	0.956925	0.930645	GCD2
2.21023	-2.76102	2.21023	2.76102					+	1	1	MRPS18
2.08542	-1.124	2.08542	1.124					+	1	1	IMG2
2.07782	-1.85715	2.07782	1.85715					+	0.0251936	0.138192	SEC10
2.02673	-2.37034	2.02673	2.37034					+	0.553184	0.285738	SCT1
2.0036	-1.64602	2.0036	1.64602					+	1	1	MRPS17
1.98703	-2.04222	1.98703	2.04222					+	0.725748	0.735027	TOD6
1.98484	-1.60296	1.98484	1.60296					+	1	0.973045	YOR1
1.93403	-2.10166	1.93403	2.10166					+	0.0213744	0.00442795	ENT5
1.92151	-1.83254	1.92151	1.83254	+				+	0.313627	0.206545	HSP42
1.91793	-1.76312	1.91793	1.76312					+	1	1	MHP1
1.91227	-5.184	1.91227	5.184		+			+	0.841146	0.686747	SAP1
1.91023	-2.07777	1.91023	2.07777					+	0.967013	0.862368	ASK10
1.90477	-1.60634	1.90477	1.60634					+	1	1	ALG5
1.89991	-1.02638	1.89991	1.02638					+	0.614615	0.808017	IPI1
1.89701	-2.97937	1.89701	2.97937		+			+	0.850645	0.840164	IML1
1.88998	-1.21347	1.88998	1.21347					+	0.69738	0.609716	ADR1
1.88897	-1.62736	1.88897	1.62736					+	0.812615	0.543321	IMP4
1.87802	-1.56043	1.87802	1.56043					+	1	1	SFB2
1.87003	-1.19667	1.87003	1.19667					+	0.58328	0.820559	LCB1
1.86402	-1.63967	1.86402	1.63967	+				+	0.278903	0.35854	PHO88
1.84744	-1.3856	1.84744	1.3856					+	1	0.000451721	FRA1
1.84659	-3.81155	1.84659	3.81155		+			+	1	1	NDC1
1.8335	-1.55504	1.8335	1.55504					+	0.909911	0.563732	CDC55
1.77976	-1.85528	1.77976	1.85528					+	1	1	HEM3
1.77589	-1.02216	1.77589	1.02216	+				+	0.524893	0.355017	DPM1
1.74218	-1.9796	1.74218	1.9796					+	0.92986	0.815149	SRP72
1.71216	-1.77181	1.71216	1.77181					+	0.550809	0.940887	QDR2
1.70279	-2.54288	1.70279	2.54288					+	0.89814	1	PDS5
1.69484	-2.06873	1.69484	2.06873					+	1	0.658998	SWC4
1.69082	-2.66649	1.69082	2.66649					+	0.0571251	0.179368	RBS1
1.68545	-1.55898	1.68545	1.55898					+	0.260288	0.538715	PDC2
1.65755	-1.08632	1.65755	1.08632					+	0.754545	0.610389	TYW1
1.63413	-1.34373	1.63413	1.34373					+	0.224159	0.0834024	SPB1
1.62143	-1.60608	1.62143	1.60608					+	0.693733	0.876731	NTE1
1.60966	-1.16369	1.60966	1.16369					+	1	1	POL3
1.59182	-2.16159	1.59182	2.16159					+	1	1	MRPL6
1.5801	-2.11735	1.5801	2.11735					+	1	1	SHE1
1.57551	-2.47433	1.57551	2.47433					+	0.275035	1	YHR097C
1.57037	-1.1097	1.57037	1.1097					+	0.917142	0.412126	NAT1
1.54701	-1.01357	1.54701	1.01357					+	1	0.98462	PRP21
1.5208	-1.40259	1.5208	1.40259					+	0.40598	0.808187	NSG1
1.51823	-1.08048	1.51823	1.08048					+	0.210143	0.440094	CCT6
1.50599	-1.09437	1.50599	1.09437					+	0.0858775	0.149658	RPA190
1.50157	-2.40729	1.50157	2.40729					+	1	1	ATG2
1.49805	-1.59296	1.49805	1.59296					+	0.998413	0.774225	KSP1
1.45948	-1.94453	1.45948	1.94453					+	1	1	NUP57
1.45754	-1.68001	1.45754	1.68001					+	0.332503	0.394713	GYP1
1.4368	-1.05778	1.4368	1.05778					+	0.584985	0.477734	RRP3
1.43584	-2.10178	1.43584	2.10178					+	0.697825	1	RHO5
1.42191	-1.99556	1.42191	1.99556					+	0.843788	0.855029	NPA3
1.4211	-1.07494	1.4211	1.07494					+	0.344264	0.338948	YSC84
1.41835	-2.21076	1.41835	2.21076					+	1	1	NUC1
1.41435	-1.50488	1.41435	1.50488					+	0.502503	0.215562	DHH1
1.41322	-1.79631	1.41322	1.79631					+	0.806382	0.551492	SXM1
1.41175	-1.56277	1.41175	1.56277					+	0.436562	0.266901	ERV46
1.40098	-1.17316	1.40098	1.17316					+	0.788489	0.742288	APL6
1.40043	-1.0375	1.40043	1.0375					+	0.614289	0.582939	RPN1
1.39939	-1.67747	1.39939	1.67747					+	0.0407018	0.0688359	NUP170
1.37256	-1.32453	1.37256	1.32453					+	0.681262	0.732438	SEC28
1.36283	-1.48969	1.36283	1.48969					+	0.777788	0.375404	UTP14
1.36109	-1.06278	1.36109	1.06278					+	1	1	MCK1
1.35072	-2.33475	1.35072	2.33475					+	0.704578	0.867245	RSR1
1.33743	-1.16521	1.33743	1.16521					+	0.616623	0.856743	HUL5
1.32291	-1.95803	1.32291	1.95803					+	0.874723	0.959656	DOP1
1.31632	-1.44847	1.31632	1.44847					+	1	1	MNN5
1.28238	-1.57807	1.28238	1.57807					+	1	1	GCV2
1.27953	-1.41162	1.27953	1.41162					+	0.615756	0.62809	NOP9
1.27489	-1.88119	1.27489	1.88119					+	1	0.662174	ALG11
1.2649	-1.51437	1.2649	1.51437					+	0.830762	0.831902	TCB2
1.26484	-1.76337	1.26484	1.76337					+	0.15112	0.621869	PUF3
1.26135	-2.02145	1.26135	2.02145					+	1	1	CHS3
1.26027	-1.00384	1.26027	1.00384					+	0.323436	0.632206	HAL5
1.25598	-1.77843	1.25598	1.77843					+	0.94749	0.594948	MSC3
1.24975	-1.73639	1.24975	1.73639					+	0.044998	0.556678	OLE1
1.24835	-2.32496	1.24835	2.32496					+	1	1	GET2
1.23579	-2.57587	1.23579	2.57587					+	0.394415	0.567123	REP2
1.23272	-1.77379	1.23272	1.77379					+	0.12827	0.212308	TY1B-PR2;TY1B-ML1;TY1B-DR5
1.22639	-1.66818	1.22639	1.66818					+	0.59964	0.535939	RSM25
1.21698	-2.10662	1.21698	2.10662					+	1	1	UTP6
1.21431	-1.82102	1.21431	1.82102					+	1	1	YGL082W
1.20138	-1.24469	1.20138	1.24469					+	0.521116	0.452062	SLA1
1.17938	-1.61538	1.17938	1.61538					+	0.766122	0.95819	OMS1
1.17639	-2.8365	1.17639	2.8365		+			+	1	1	CST26
1.17524	-1.23162	1.17524	1.23162					+	0.673842	0.191076	MAK5
1.17025	-1.21836	1.17025	1.21836					+	0.714455	0.295389	LSC2
1.16343	-1.57661	1.16343	1.57661					+	0.521198	0.930238	RPS14A
1.15879	-2.42113	1.15879	2.42113					+	0.436025	0.997259	EBS1
1.14457	-1.503	1.14457	1.503					+	0.76488	0.0678975	MNN11
1.14379	-1.13762	1.14379	1.13762					+	0.317311	1	FYV6
1.13606	-1.61281	1.13606	1.61281					+	0.370799	0.667842	RSN1
1.12506	-1.27209	1.12506	1.27209					+	0.878912	0.909486	EDC3
1.11503	-1.38308	1.11503	1.38308					+	1	1	HEM14
1.1145	-1.22273	1.1145	1.22273					+	1	1	BUL1
1.10889	-2.38248	1.10889	2.38248					+	0.19845	0.772243	CHO2
1.08699	-1.61184	1.08699	1.61184					+	0.291854	0.319331	UTP11
1.0842	-1.69497	1.0842	1.69497					+	0.4687	0.397897	RPS27B;RPS27A
1.08413	-1.74933	1.08413	1.74933					+	0.817334	0.973648	PMR1
1.07813	-1.06425	1.07813	1.06425					+	0.132599	0.297312	RSC3
1.07806	-1.265	1.07806	1.265					+	1	0.0690771	TRP3
1.07793	-1.53546	1.07793	1.53546					+	0.3815	1	NUR1
1.06454	-2.71009	1.06454	2.71009					+	0.438117	1	VTC3
1.06281	-1.73312	1.06281	1.73312					+	0.741329	0.581226
1.05818	-1.06743	1.05818	1.06743					+	0.985315	0.819355	FCF2
1.05596	-1.36323	1.05596	1.36323					+	0.437861	0.7884	UTP20
1.05005	-2.12375	1.05005	2.12375					+	0.871608	1	SWI1
1.03949	-1.36881	1.03949	1.36881					+	0.185602	0.455137	RPS7A
1.03295	-1.20973	1.03295	1.20973					+	0.132415	0.167926	RFC3
1.02723	-1.63455	1.02723	1.63455					+	1	1	LRP1
1.02659	-2.00196	1.02659	2.00196					+	0.0393739	0.109721	RPS5
1.02446	-2.58441	1.02446	2.58441					+	1	0.701072	YSY6
1.01942	-1.2132	1.01942	1.2132					+	0.84384	0.627121	BOI1
-2.51424	3.77821	-2.51424	-3.77821	+	+	+_+	+		0.001277	0.00216665	EGD2
-2.58303	3.67909	-2.58303	-3.67909	+	+	+_+	+		0.00192525	0.00614157	CPR3
-2.85736	4.08074	-2.85736	-4.08074	+	+	+_+	+		0.000139374	0.00161203	HYR1
-2.99712	3.83683	-2.99712	-3.83683	+	+	+_+	+		1	1	EGD1
-3.13746	3.04804	-3.13746	-3.04804	+	+	+_+	+		0.787186	0.505235	ENO1
-3.17527	3.93621	-3.17527	-3.93621	+	+	+_+	+		0.201688	0.156423	RHR2
-3.22945	2.8007	-3.22945	-2.8007	+	+	+_+	+		0.339108	0.196148	IPP1
-3.7252	4.10241	-3.7252	-4.10241	+	+	+_+	+		0.0252767	0.0458599	GSP2
-3.76912	2.98415	-3.76912	-2.98415	+	+	+_+	+		0.293582	0.489138	ADH1
-3.84834	3.35064	-3.84834	-3.35064	+	+	+_+	+		0.249813	0.585869	ASC1
-3.90036	3.95075	-3.90036	-3.95075	+	+	+_+	+		0.27945	0.153232	TRX1
-3.98544	3.40545	-3.98544	-3.40545	+	+	+_+	+		0.916227	0.835559	BMH1
-4.00254	3.52168	-4.00254	-3.52168	+	+	+_+	+		0.807806	0.625939	ENO2
-4.10977	4.77994	-4.10977	-4.77994	+	+	+_+	+		1	0.00121587	GUK1
-4.25245	5.01123	-4.25245	-5.01123	+	+	+_+	+		0.00750385	0.00509006	TPI1
-4.33125	3.89414	-4.33125	-3.89414	+	+	+_+	+		0.0141702	0.0227258	PGK1
-4.60381	5.30859	-4.60381	-5.30859	+	+	+_+	+		0.230292	0.00750371	ADO1
-5.03628	5.17724	-5.03628	-5.17724	+	+	+_+	+		1	0.00646704
-5.55415	4.58767	-5.55415	-4.58767	+	+	+_+	+		0.0294867	0.00234574	AHP1
-5.56641	5.00306	-5.56641	-5.00306	+	+	+_+	+		0.00160302	0.00502121	HNT1
-5.57966	6.62088	-5.57966	-6.62088	+	+	+_+	+		0.0358701	0.00128973	HYP2
-6.10423	7.1178	-6.10423	-7.1178	+	+	+_+	+		0.0243814	3.93064e-05	COF1
-6.186	7.27109	-6.186	-7.27109	+	+	+_+	+		1	0.00013434	ADK1
-6.37746	4.94841	-6.37746	-4.94841	+	+	+_+	+		0.000472609	2.37303e-05	EFB1
-6.61317	6.52524	-6.61317	-6.52524	+	+	+_+	+		0.0192809	0.000424983	TMA19
-7.10115	6.15729	-7.10115	-6.15729	+	+	+_+	+		0.0177631	0.000179959	FPR1
-7.16941	6.51058	-7.16941	-6.51058	+	+	+_+	+		0.00054797	5.31575e-05	TRX2
-8.08824	7.49482	-8.08824	-7.49482	+	+	+_+	+		0.00137934	3.71934e-06	CPR1
-9.47122	8.29939	-9.47122	-8.29939	+	+	+_+	+		1.41711e-06	4.08997e-08	SOD1
5.34483	-0.935779	5.34483	0.935779	+					0.726545	0.35629	TCD2
3.59777	NaN	3.59777	#VALUE!	+					1	1	COS9
3.59419	NaN	3.59419	#VALUE!	+					0.84956	0.958355	MRPL15
3.40449	NaN	3.40449	#VALUE!	+					0.612167	1	SBE2
3.25629	NaN	3.25629	#VALUE!	+					0.959514	0.102198	PHO87
3.23171	NaN	3.23171	#VALUE!	+					0.971434	0.950793	JJJ2
3.1832	-0.149217	3.1832	0.149217	+					0.806731	0.845591	NAM7
3.13144	NaN	3.13144	#VALUE!	+					1	1	RBD2
3.03481	NaN	3.03481	#VALUE!	+					0.491464	0.279135	SEN1
2.91802	NaN	2.91802	#VALUE!	+					1	1	AIM36
2.87788	0.514299	2.87788	-0.514299	+					1	1	SEG2
2.85344	NaN	2.85344	#VALUE!						0.835711	0.953468	LYS14
2.85262	NaN	2.85262	#VALUE!						1	1	SLY1
2.80606	NaN	2.80606	#VALUE!						1	1	SPC42
2.77471	NaN	2.77471	#VALUE!						1	1	SWP82
2.76022	NaN	2.76022	#VALUE!						1	1	ASM4
2.74347	NaN	2.74347	#VALUE!						1	1	YKL023C-A
2.73303	-0.615574	2.73303	0.615574	+					1	1	TMA108
2.70547	-0.539268	2.70547	0.539268						0.384696	0.351588	AIM25
2.575	NaN	2.575	#VALUE!						1	0.0578523	OXP1
2.57325	NaN	2.57325	#VALUE!						1	1	SRS2
2.56584	0.0067647	2.56584	-0.0067647	+					1	1	YLH47
2.52203	NaN	2.52203	#VALUE!						1	1	SKY1
2.51722	NaN	2.51722	#VALUE!						1	1	ANT1
2.50538	NaN	2.50538	#VALUE!						1	1	YEA6
2.46738	NaN	2.46738	#VALUE!						0.665492	1	PEP3
2.43819	NaN	2.43819	#VALUE!						0.487293	0.286449	RRT14
2.42315	NaN	2.42315	#VALUE!						1	0.698881	SDS22
2.39094	5.05528	2.39094	-5.05528		+				0.412941	0.233235	REX4
2.38017	NaN	2.38017	#VALUE!						1	1	CBF2
2.35284	NaN	2.35284	#VALUE!						1	1	AGC1
2.34588	NaN	2.34588	#VALUE!						0.942275	1	INP1
2.33234	1.07286	2.33234	-1.07286						0.755615	0.754496	FUN30
2.33185	-0.433117	2.33185	0.433117						1	1	SUA7
2.29599	3.61365	2.29599	-3.61365		+				0.754555	0.908404	TGL5
2.28791	-0.961929	2.28791	0.961929						1	0.368367	NRP1
2.28756	NaN	2.28756	#VALUE!						1	1	CHS6
2.26996	NaN	2.26996	#VALUE!						0.00575914	0.0035183	MMR1
2.26817	NaN	2.26817	#VALUE!						1	1	YRO2
2.26601	0.573278	2.26601	-0.573278						1	1	ATG20
2.25565	NaN	2.25565	#VALUE!						0.880271	1	CCC1
2.25523	NaN	2.25523	#VALUE!						0.703998	1	GEA2
2.2482	NaN	2.2482	#VALUE!						1	1	NRG1
2.23606	-0.340477	2.23606	0.340477	+					0.695677	0.330079	CDC3
2.21568	-0.564755	2.21568	0.564755	+					0.362152	0.322472	RPS10A;RPS10B
2.20094	NaN	2.20094	#VALUE!						1	1
2.18875	NaN	2.18875	#VALUE!						1	1	SWR1
2.1825	NaN	2.1825	#VALUE!						1	1	VPS60
2.17108	NaN	2.17108	#VALUE!						0.0199304	0.0133733	TOP2
2.1696	NaN	2.1696	#VALUE!						1	1	YSC83
2.16684	0.439038	2.16684	-0.439038						0.412027	1
2.13508	-0.177327	2.13508	0.177327						1	1	YCK3
2.13235	NaN	2.13235	#VALUE!						1	1	AEP1
2.12951	-0.109016	2.12951	0.109016						1	1	MSS2
2.12859	0.102725	2.12859	-0.102725						0.633841	0.767094	CDC9
2.10031	0.778713	2.10031	-0.778713						1	1	GIP3
2.09498	-0.828819	2.09498	0.828819						1	1	TAF2
2.0876	-0.971261	2.0876	0.971261						0.795156	1	MNN10
2.07858	NaN	2.07858	#VALUE!						0.508112	0.707558	RSC30
2.07813	NaN	2.07813	#VALUE!						1	1	MET18
2.07193	NaN	2.07193	#VALUE!						1	1	MSP1
2.06178	NaN	2.06178	#VALUE!						1	0.897615	ALG2
2.06015	-0.709198	2.06015	0.709198						1	1	SRL2
2.05648	-0.05288	2.05648	0.05288						0.998648	0.914534	ARP4
2.05245	0.584193	2.05245	-0.584193						1	1	YET1
2.05186	NaN	2.05186	#VALUE!						0.837091	0.759082	DIM1
2.01952	-0.191574	2.01952	0.191574						1	1	GPT2
2.01771	1.4916	2.01771	-1.4916						1	1
2.00317	-0.64309	2.00317	0.64309						0.74588	0.193919	TPS3
1.99313	NaN	1.99313	#VALUE!						1	1	FKH2
1.97457	NaN	1.97457	#VALUE!						0.310729	0.413144	KAP95
1.97424	NaN	1.97424	#VALUE!						1	1	COG4
1.97335	NaN	1.97335	#VALUE!						1	1	LST4
1.96003	NaN	1.96003	#VALUE!						1	1	DIP5
1.95524	0.0289935	1.95524	-0.0289935						1	1	YAK1
1.9489	0.900026	1.9489	-0.900026						1	1	SLM1
1.9477	-0.655308	1.9477	0.655308	+					0.0567118	1	TIM23
1.94475	NaN	1.94475	#VALUE!						1	1	ERP3
1.94422	-0.68952	1.94422	0.68952						0.594967	1	CDC53
1.93115	NaN	1.93115	#VALUE!						1	1	TOS4
1.93062	NaN	1.93062	#VALUE!						1	1	PEX13
1.92539	0.111833	1.92539	-0.111833						1	1	SOK1
1.92475	1.15776	1.92475	-1.15776						0.756097	0.988947	ALK1
1.91487	0.843421	1.91487	-0.843421						1	1	MRPL38
1.90762	NaN	1.90762	#VALUE!						0.61183	1	PRP2
1.90681	NaN	1.90681	#VALUE!						0.290348	1	DLD2
1.89464	-0.952127	1.89464	0.952127						0.231918	0.726463	UBX2
1.88928	NaN	1.88928	#VALUE!						0.839476	0.821496	VAM6
1.88284	NaN	1.88284	#VALUE!						0.737956	0.735848	RKR1
1.88241	NaN	1.88241	#VALUE!						0.659893	0.254563	DHR2
1.87739	NaN	1.87739	#VALUE!						1	1	LRE1
1.86326	NaN	1.86326	#VALUE!						0.16623	0.114719	FAF1
1.85647	-0.59826	1.85647	0.59826						0.485323	0.996793	RTS1
1.84217	NaN	1.84217	#VALUE!						1	1	TAF8
1.83637	NaN	1.83637	#VALUE!						1	1	PKH1
1.82635	NaN	1.82635	#VALUE!						1	1	SPT10
1.82028	1.14548	1.82028	-1.14548						0.808146	0.7446	SNQ2
1.81775	1.54018	1.81775	-1.54018						1	1	LEU9
1.81758	0.38659	1.81758	-0.38659						0.942452	0.7362	POL5
1.80752	NaN	1.80752	#VALUE!						0.761543	1	MTC4
1.79394	NaN	1.79394	#VALUE!						1	1	ERV2
1.79086	-0.496753	1.79086	0.496753						0.766031	0.934692	TUB2
1.78873	NaN	1.78873	#VALUE!						1	1	SYF2
1.78245	NaN	1.78245	#VALUE!						0.847741	1	NUP188
1.7814	-0.701224	1.7814	0.701224						0.362701	0.081578	YGL039W
1.77947	NaN	1.77947	#VALUE!						0.565562	0.568153	SCH9
1.76761	1.83584	1.76761	-1.83584						0.552325	0.55265	STE11
1.76026	0.353097	1.76026	-0.353097						1	1	BUL2
1.75399	NaN	1.75399	#VALUE!						1	1	DAD3
1.74885	4.24352	1.74885	-4.24352		+				1	1	ECM25
1.74196	-0.334953	1.74196	0.334953	+					1	1	NUP116
1.74188	-0.643225	1.74188	0.643225						0.857235	1	FAA3
1.72295	0.458487	1.72295	-0.458487						1	1	HEM15
1.72155	NaN	1.72155	#VALUE!						1	1	NUT1
1.7187	-0.971289	1.7187	0.971289						1	1	MSL5
1.70955	-0.817181	1.70955	0.817181						0.276974	1	PIM1
1.70744	NaN	1.70744	#VALUE!						1	1	MSH1
1.70332	0.27965	1.70332	-0.27965						0.598172	1	ATP10
1.68607	NaN	1.68607	#VALUE!						1	1	ENT4
1.68109	0.366476	1.68109	-0.366476						0.0172491	0.0372813	RVS161
1.6736	1.32406	1.6736	-1.32406						1	1	SNF12
1.67206	NaN	1.67206	#VALUE!						1	1	TOR1
1.67007	NaN	1.67007	#VALUE!						0.384161	0.527778	YLR072W
1.66539	NaN	1.66539	#VALUE!						1	0.876263	RTC1
1.66216	-0.631578	1.66216	0.631578						0.753291	0.75614	GPI11
1.65187	-0.0599912	1.65187	0.0599912						0.841199	0.709483	SPO14
1.62073	-0.00830491	1.62073	0.00830491						0.0797577	0.36243
1.60682	4.17967	1.60682	-4.17967		+				1	0.974529
1.60549	NaN	1.60549	#VALUE!						1	1	LNP1
1.59211	NaN	1.59211	#VALUE!						1	1	RAD26
1.5912	3.52594	1.5912	-3.52594		+				0.60598	0.172747	NOP15
1.58583	0.297837	1.58583	-0.297837						1	1	LYS4
1.58501	-0.203635	1.58501	0.203635						1	1	YDR266C
1.58231	0.591488	1.58231	-0.591488						0.79872	0.498865	HLJ1
1.5742	NaN	1.5742	#VALUE!						1	1	SAC7
1.57391	-0.586644	1.57391	0.586644						0.502773	0.434309	GSF2
1.57323	-0.0315627	1.57323	0.0315627						1	0.936144	CDS1
1.56871	-0.600096	1.56871	0.600096						0.944135	0.780784	MSH2
1.5593	-0.242004	1.5593	0.242004						1	1	PRI1
1.55572	NaN	1.55572	#VALUE!						0.521162	0.467912	PTM1
1.5538	NaN	1.5538	#VALUE!						1	1	MSB1
1.55233	-0.461958	1.55233	0.461958						1	1	KGD2
1.55041	-0.866515	1.55041	0.866515						0.448644	0.373046	NTH1
1.54473	0.388134	1.54473	-0.388134						1	1	ISU2
1.54067	0.920293	1.54067	-0.920293						1	1	EMC4
1.5371	NaN	1.5371	#VALUE!						0.466261	0.422072	RRP6
1.53645	-0.630037	1.53645	0.630037						0.606094	0.738224	STE12
1.5364	NaN	1.5364	#VALUE!						1	1	HMI1
1.5363	0.56472	1.5363	-0.56472						1	1
1.53376	NaN	1.53376	#VALUE!						1	1	MRPL9
1.53172	2.06385	1.53172	-2.06385						0.523057	0.661738	PRS4
1.53072	-0.971742	1.53072	0.971742						1	1	GOS1
1.53062	0.531369	1.53062	-0.531369						0.0613326	1	BSP1
1.52722	NaN	1.52722	#VALUE!						1	1	PGD1
1.52487	NaN	1.52487	#VALUE!						1	1	RKI1
1.51793	-0.824367	1.51793	0.824367						1	1	NCS2
1.51647	-0.134635	1.51647	0.134635						1	1	ALE1
1.51091	NaN	1.51091	#VALUE!						1	1
1.50574	NaN	1.50574	#VALUE!						0.457509	1	DIP2
1.50101	1.93176	1.50101	-1.93176						0.855907	1	DGA1
1.49917	-0.313674	1.49917	0.313674						0.926551	0.954945	HXT3
1.49585	NaN	1.49585	#VALUE!						0.454337	0.297195	ELP3
1.48228	0.193961	1.48228	-0.193961						1	1	UBP16
1.48094	0.54745	1.48094	-0.54745						0.725638	0.483867	SEC7
1.48094	2.27522	1.48094	-2.27522						1	1	FIS1
1.47757	-0.20553	1.47757	0.20553						1	1	ROD1
1.47519	1.89705	1.47519	-1.89705						1	1	WHI2
1.46728	NaN	1.46728	#VALUE!						0.922441	1	MIH1
1.46608	NaN	1.46608	#VALUE!						1	0.860405	RSM10
1.45975	NaN	1.45975	#VALUE!						1	1	YJL133C-A
1.45723	NaN	1.45723	#VALUE!						1	1	AIM1
1.45339	NaN	1.45339	#VALUE!						1	1	RPP1
1.45091	-0.843888	1.45091	0.843888						0.247489	0.607333	RIX7
1.44742	NaN	1.44742	#VALUE!						0.105604	0.540998	YTA12
1.43888	NaN	1.43888	#VALUE!						0.000332729	0.764105	FAB1
1.43632	NaN	1.43632	#VALUE!						0.0104964	0.00151599	SHE3
1.42702	4.51153	1.42702	-4.51153		+				0.896787	1	RIX1
1.41765	-0.592201	1.41765	0.592201						1	1	KGD1
1.41538	NaN	1.41538	#VALUE!						0.200252	0.106253	TUB4
1.41365	NaN	1.41365	#VALUE!						1	1	YGR266W
1.4124	2.0825	1.4124	-2.0825						1	1	SLY41
1.40594	0.00173014	1.40594	-0.00173014						0.689329	0.64125
1.4055	NaN	1.4055	#VALUE!						1	1	PEX30
1.40359	-0.968633	1.40359	0.968633						0.494744	0.393637	PHB1
1.39094	NaN	1.39094	#VALUE!						1	1	IMG1
1.38802	-0.502996	1.38802	0.502996						1	1	PET10
1.38637	0.856787	1.38637	-0.856787						1	1	GPA1
1.37818	-0.987961	1.37818	0.987961						0.87134	0.96999	DBP8
1.36575	-0.794733	1.36575	0.794733						0.179189	0.131179	YPK1
1.35789	NaN	1.35789	#VALUE!						1	1	TGL3
1.35631	-0.917979	1.35631	0.917979						0.107619	0.0851775	FAL1
1.35208	NaN	1.35208	#VALUE!						1	1	STE4
1.35101	NaN	1.35101	#VALUE!						0.923381	0.903866	CDC25
1.35027	-0.707831	1.35027	0.707831						0.41787	1	YCF1
1.34528	NaN	1.34528	#VALUE!						1	1	STE7
1.34455	NaN	1.34455	#VALUE!						0.0891051	0.0224838	ESF1
1.33914	-0.238187	1.33914	0.238187						1	1	BBC1
1.33342	0.0308304	1.33342	-0.0308304						0.0792262	1	SCM3
1.32947	-0.250011	1.32947	0.250011						1	1	MOT3
1.32308	0.0677764	1.32308	-0.0677764						0.014589	0.0262317	YPR097W
1.31626	NaN	1.31626	#VALUE!						1	1	SOV1
1.31417	NaN	1.31417	#VALUE!						0.858218	0.370282	MRS6
1.31208	NaN	1.31208	#VALUE!						0.362801	0.470301	UGO1
1.31063	0.164014	1.31063	-0.164014						0.649675	0.752038	MRPL3
1.30923	-0.292175	1.30923	0.292175						0.502532	0.992488	PRS2
1.30667	1.98013	1.30667	-1.98013						0.891984	0.7983	SMC1
1.28564	NaN	1.28564	#VALUE!						1	1	RNA14
1.27524	0.366588	1.27524	-0.366588						0.248267	0.127901	ARP2
1.27358	-0.395056	1.27358	0.395056						1	1	IST2
1.27196	NaN	1.27196	#VALUE!						0.318307	1	DAM1
1.26736	NaN	1.26736	#VALUE!						1	1	HMG1
1.267	2.384	1.267	-2.384		+				1	1	SAM37
1.26153	-0.393065	1.26153	0.393065						0.988639	0.395445	GLT1
1.25357	NaN	1.25357	#VALUE!						0.314984	1	RFX1
1.24914	NaN	1.24914	#VALUE!						1	1	PRP11
1.24397	NaN	1.24397	#VALUE!						1	1	PDH1
1.23585	-0.901796	1.23585	0.901796						1	1	SDO1
1.22694	NaN	1.22694	#VALUE!						1	1	CUE5
1.22546	-0.622266	1.22546	0.622266						0.715492	0.733678	GAT1
1.22008	NaN	1.22008	#VALUE!						1	1	SCP1
1.21232	NaN	1.21232	#VALUE!						0.89256	0.928962	MRP1
1.21232	-0.922894	1.21232	0.922894						0.149231	0.111846	KTI12
1.20101	-0.0872582	1.20101	0.0872582						0.655707	0.963509	TPS2
1.18929	4.38915	1.18929	-4.38915		+				0.526602	0.208378	SGD1
1.18872	3.39561	1.18872	-3.39561		+				1	1	PRE1
1.18656	1.08556	1.18656	-1.08556						1	1	RMD9
1.18637	NaN	1.18637	#VALUE!						1	1	RHO3
1.18396	-0.62451	1.18396	0.62451						1	0.722723	VPS72
1.18358	-0.823167	1.18358	0.823167						1	1	CST6
1.18352	-0.578327	1.18352	0.578327						1	1	KTR1
1.18066	-0.433779	1.18066	0.433779						0.105471	0.46137	BRE1
1.17651	NaN	1.17651	#VALUE!						0.433385	1	MSB4
1.17639	0.315102	1.17639	-0.315102						0.0128698	0.0788706	GCR2
1.17134	NaN	1.17134	#VALUE!						1	1	SAC1
1.16967	1.31869	1.16967	-1.31869						1	1	SBE22
1.16794	-0.914548	1.16794	0.914548						0.164476	0.107116	MAK21
1.1662	NaN	1.1662	#VALUE!						1	1	URB2
1.16582	0.00690831	1.16582	-0.00690831						0.184276	0.136392	MAE1
1.16182	-0.947222	1.16182	0.947222						0.297399	0.106366	CAR2
1.15348	NaN	1.15348	#VALUE!						0.9817	0.861866	MRPL35
1.15199	NaN	1.15199	#VALUE!						0.0473905	1	ECM22
1.15166	-0.0505622	1.15166	0.0505622						1	1	ERG5
1.14854	-0.67918	1.14854	0.67918						1	1	KIN2
1.14809	NaN	1.14809	#VALUE!						0.469737	0.444734	UTP22
1.14574	1.49815	1.14574	-1.49815						1	1	NCS6
1.14352	NaN	1.14352	#VALUE!						1	1	SST2
1.13921	0.368266	1.13921	-0.368266						0.165685	1	YRF1-8;YRF1-5;YRF1-1;YRF1-6;YRF1-7;YRF1-3;YRF1-2;YIL177C;YEL077C;YRF1-4;YPR204W
1.13763	NaN	1.13763	#VALUE!						1	1	NHP10
1.1335	-0.149633	1.1335	0.149633						0.60631	0.628122	UBP3
1.12737	-0.440479	1.12737	0.440479						1	1	MIC19
1.12618	-0.846247	1.12618	0.846247						1	1	ARE2
1.11103	0.70779	1.11103	-0.70779						1	0.203448	CDC28
1.1101	NaN	1.1101	#VALUE!						1	1	MRPL36
1.10561	0.245131	1.10561	-0.245131						1	1	COQ3
1.10407	1.72067	1.10407	-1.72067						0.239331	0.501863	EXO84
1.09903	NaN	1.09903	#VALUE!						0.127277	1	CCE1
1.09525	-0.774404	1.09525	0.774404						1	1	NOP19
1.09133	-0.606342	1.09133	0.606342						0.298623	0.140024	RRP5
1.0899	NaN	1.0899	#VALUE!						0.519388	0.424139	IPI3
1.08862	-0.10262	1.08862	0.10262						1	1	SUM1
1.08821	-0.119463	1.08821	0.119463						0.29375	0.416719	SOF1
1.08515	NaN	1.08515	#VALUE!						0.01286	1	RPS19B
1.08454	NaN	1.08454	#VALUE!						1	1	BNR1
1.08413	0.346531	1.08413	-0.346531						1	0.944487	NUP145
1.08107	-0.615177	1.08107	0.615177						0.514038	1	ECM29
1.07642	-0.899803	1.07642	0.899803						0.216541	0.348792	RPL29
1.07478	0.592158	1.07478	-0.592158						0.174297	0.229439	URA7
1.07087	NaN	1.07087	#VALUE!						1	1	VPS41
1.06674	NaN	1.06674	#VALUE!						1	1	PAM18
1.05776	NaN	1.05776	#VALUE!						0.966058	1	PMC1
1.05346	-0.142767	1.05346	0.142767						1	1	RPN7
1.04872	-0.216602	1.04872	0.216602						0.502153	0.765822	TDA9
1.04747	0.267596	1.04747	-0.267596						0.319151	0.392951	RPA135
1.04733	3.42734	1.04733	-3.42734		+				0.826747	0.568046	TCB1
1.04334	NaN	1.04334	#VALUE!						1	1	SDH1
1.03675	NaN	1.03675	#VALUE!						1	1	MOB2
1.0314	0.394075	1.0314	-0.394075						1	1	EPT1
1.01385	NaN	1.01385	#VALUE!						1	0.222386	GSH2
1.01235	-0.446836	1.01235	0.446836						1	1	VMA22
1.00324	-0.639962	1.00324	0.639962						0.633754	0.326977	TSL1
1.00029	-0.109016	1.00029	0.109016						0.131216	0.0797936	PGM3
1.00007	-0.0299268	1.00007	0.0299268						0.363497	0.760159	STH1
0.999928	-1.94669	0.999928	1.94669						0.000852727	0.0126524	MIC26
0.998484	-1.34238	0.998484	1.34238						1	0.774172	LPD1
0.994942	-0.974744	0.994942	0.974744						0.291904	0.465359	PAT1
0.994218	-1.97949	0.994218	1.97949						1	1	PNO1
0.993856	-1.48778	0.993856	1.48778						0.51948	0.616467	RPS7B
0.993493	-1.7666	0.993493	1.7666						0.287957	0.785343	DOT6
0.993348	-0.548712	0.993348	0.548712						1	0.863998	CTF8
0.993276	2.30021	0.993276	-2.30021						1	1	NUP2
0.991971	-1.68075	0.991971	1.68075						0.313657	0.487266	PUF2
0.991826	-1.65808	0.991826	1.65808						1	1	TAT1
0.988121	-1.25656	0.988121	1.25656						0.691436	0.46286	DCP2
0.986957	-1.71549	0.986957	1.71549						0.339171	0.552507
0.986811	1.2082	0.986811	-1.2082						0.639859	0.918557	MYO5
0.984626	-1.44058	0.984626	1.44058						0.261855	0.713929	ERG4
0.984188	-1.65535	0.984188	1.65535						0.0798863	0.0735439	RIO1
0.982364	-1.2046	0.982364	1.2046						1	1	TFG2
0.981487	NaN	0.981487	#VALUE!						0.993685	0.977014	HAA1
0.977317	-0.983218	0.977317	0.983218						1	1	ZIM17
0.975997	-1.70059	0.975997	1.70059						1	1	YGR283C
0.97585	-0.871971	0.97585	0.871971						1	1	ZTA1
0.973354	-2.03156	0.973354	2.03156						0.302217	0.715249	MRPS8
0.970633	-0.322595	0.970633	0.322595						0.557306	0.43238	BEM2
0.969749	1.62007	0.969749	-1.62007						1	0.262612	AIM6
0.956577	-0.319442	0.956577	0.319442						0.231279	0.171783	NUP53
0.954345	NaN	0.954345	#VALUE!						1	1	HIS6
0.953377	-0.843293	0.953377	0.843293						0.316421	0.227906	EBP2
0.951961	-0.524604	0.951961	0.524604						1	1	GET4
0.950095	-0.99706	0.950095	0.99706						0.892908	1	DUO1
0.948377	-2.03085	0.948377	2.03085						0.946396	0.713414	SUP35
0.948227	-0.262815	0.948227	0.262815						1	1	MAK3
0.94733	-2.24605	0.94733	2.24605						0.460118	0.672193	DED1
0.945158	-2.13093	0.945158	2.13093						0.853022	0.947967	YSP2
0.943059	-2.27809	0.943059	2.27809						1	1	ENV9
0.939979	NaN	0.939979	#VALUE!						0.230466	1
0.939151	0.522759	0.939151	-0.522759						0.807043	0.807485	RPO21
0.93742	1.79514	0.93742	-1.79514						0.548837	1	TFG1
0.937269	NaN	0.937269	#VALUE!						0.635251	1	KAP122
0.937043	-0.372954	0.937043	0.372954						1	1	CIT1
0.936289	NaN	0.936289	#VALUE!						0.716017	0.931349	RGC1
0.93463	-2.64124	0.93463	2.64124						0.536636	0.625169	TSC13
0.933119	-0.0431999	0.933119	0.0431999						1	0.0575926	YME2
0.932515	-0.42196	0.932515	0.42196						0.241887	0.333864	SCS7
0.931759	-1.00144	0.931759	1.00144						0.34582	0.283376	FUM1
0.931532	NaN	0.931532	#VALUE!						0.0448278	0.00312836	NUP42
0.931078	4.88943	0.931078	-4.88943		+				1	1	GYP6
0.929942	-1.09588	0.929942	1.09588						0.673751	1	COQ4
0.926835	NaN	0.926835	#VALUE!						1	0.161802	DNM1
0.924632	-2.31919	0.924632	2.31919						0.903577	0.994133	TCB3
0.923872	-0.954138	0.923872	0.954138						0.940955	0.551492	UTP10
0.923796	-1.88779	0.923796	1.88779						0.61347	1	YLR363W-A
0.919149	-2.80844	0.919149	2.80844		+				0.0150283	0.0526348	TYS1
0.918386	-2.66045	0.918386	2.66045						0.769434	0.821309	YGR026W
0.916477	-1.11986	0.916477	1.11986						0.185311	1	MGM1
0.913799	-1.62131	0.913799	1.62131						0.000101744	0.000571189	TIM44
0.913799	-1.21491	0.913799	1.21491						0.478764	0.255133	ECM16
0.913722	-1.08681	0.913722	1.08681						0.574387	0.506845	IMP3
0.912113	-0.85397	0.912113	0.85397						1	1	COG5
0.908659	-0.945666	0.908659	0.945666						0.317311	0.440239	EMW1
0.907506	NaN	0.907506	#VALUE!						0.962901	0.766546	RSM7
0.906814	-2.08412	0.906814	2.08412						0.0880919	1	OXA1
0.904349	-1.03753	0.904349	1.03753						0.298637	0.154839	NOP4
0.903424	-0.00339428	0.903424	0.00339428						1	0.705323	NAT2
0.90273	NaN	0.90273	#VALUE!						1	0.385543	PCM1
0.89964	-2.08841	0.89964	2.08841						0.867147	0.469219	RLP7
0.897008	0.917394	0.897008	-0.917394						1	0.577463	MRPL25
0.890641	-1.58823	0.890641	1.58823						0.532643	0.55352	PPZ1
0.889474	-0.906521	0.889474	0.906521						0.500455	0.00447476	SRY1
0.88924	NaN	0.88924	#VALUE!						0.302962	0.891475	LDB7
0.888305	-0.644037	0.888305	0.644037						0.487758	0.278981	TRM1
0.887915	-1.5839	0.887915	1.5839						1	1	DIG1
0.88276	NaN	0.88276	#VALUE!						1	1	GET1
0.881978	-1.23514	0.881978	1.23514						1	1	COR1
0.878529	1.48042	0.878529	-1.48042						1	1	SYH1
0.877352	-0.832925	0.877352	0.832925						0.852603	0.482703	MRPL40
0.87633	-1.21545	0.87633	1.21545						0.375246	0.421727	MNN9
0.876094	-2.18659	0.876094	2.18659						1	1	PAM17
0.87074	0.582556	0.87074	-0.582556						1	1	SEC1
0.865206	-2.31581	0.865206	2.31581						0.198094	0.250904	SUR2
0.864018	2.65567	0.864018	-2.65567		+				0.314335	0.478744	SEC5
0.863701	-0.541912	0.863701	0.541912						0.000364301	0.00673348	TFB3
0.85989	-1.03086	0.85989	1.03086						0.557605	0.4126	TUF1
0.853277	0.550507	0.853277	-0.550507						0.778362	0.708624	PXR1
0.853197	-0.929006	0.853197	0.929006						1	1	HRB1
0.853038	-1.3152	0.853038	1.3152						0.741159	0.960499	LSG1
0.851759	-2.53659	0.851759	2.53659						1	1	MDY2
0.850799	-1.34366	0.850799	1.34366						1	1	CDC42
0.846955	1.63826	0.846955	-1.63826						1	1	NRD1
0.842536	-2.37925	0.842536	2.37925						0.440845	0.559299	SSD1
0.841732	-0.248382	0.841732	0.248382						0.042313	0.12591	SPN1
0.840443	-1.04326	0.840443	1.04326						0.12728	0.444059	TGL4
0.836651	-0.327385	0.836651	0.327385						0.0639795	0.0582413	RPA49
0.834954	-1.48249	0.834954	1.48249						0.743636	0.542062	MPP10
0.831391	-0.978691	0.831391	0.978691						0.933822	0.998772	SEC26
0.829038	-1.07768	0.829038	1.07768						0.647134	0.413285	RSA3
0.826762	-0.367843	0.826762	0.367843						0.992091	0.951139	REP1
0.826762	-0.467613	0.826762	0.467613						1	1	MCR1
0.825948	0.666393	0.825948	-0.666393						1	0.684655	ODC2
0.822037	NaN	0.822037	#VALUE!						1	1	RAS2
0.821139	-1.59131	0.821139	1.59131						0.819282	0.824636	MRH1
0.820812	-2.23277	0.820812	2.23277						0.0625933	0.168043	GCN20
0.817951	-0.832385	0.817951	0.832385						0.954098	0.957507	NST1
0.817623	-0.829126	0.817623	0.829126						0.79859	0.860733	RPB2
0.814755	0.201383	0.814755	-0.201383						1	1	GAL11
0.814263	-0.584544	0.814263	0.584544						0.0599876	0.353315	STU2
0.811964	-2.36342	0.811964	2.36342						1	0.365523	CBP3
0.810813	-2.80763	0.810813	2.80763		+				0.808243	0.784439	NOP14
0.810566	-2.50291	0.810566	2.50291						0.0328751	0.114084	RPS19A
0.809003	-1.47201	0.809003	1.47201						0.0839962	0.177084	NDE1
0.808014	-1.85449	0.808014	1.85449						1	1	VPS24
0.804962	-1.82884	0.804962	1.82884						0.139622	0.441056	DBP3
0.804219	NaN	0.804219	#VALUE!						0.595122	0.696421	GCD6
0.803806	-0.489423	0.803806	0.489423						1	1	SVL3
0.803558	-1.7824	0.803558	1.7824						0.590723	0.805993	RFC1
0.802483	0.865048	0.802483	-0.865048						0.210927	0.166505	MRS1
0.802069	-2.59675	0.802069	2.59675						0.700161	0.958893	TY2B-GR2;TY2B-F;TY2B-C;TY2B-GR1;TY2B-LR1;TY2B-DR2;TY2B-OR2;TY2B-LR2;TY2B-DR1;TY2B-B
0.80149	-0.628787	0.80149	0.628787						0.200596	0.155722	BMS1
0.796681	-2.0908	0.796681	2.0908						1	1	MUD2
0.794437	-1.3329	0.794437	1.3329						1	1	RSM19
0.793188	-1.5337	0.793188	1.5337						0.0297266	1	CHA1
0.792189	-1.01607	0.792189	1.01607						0.946267	1	TAF4
0.791939	0.762987	0.791939	-0.762987						1	0.352836	RPN12
0.788352	-0.613653	0.788352	0.613653						0.569131	0.252254	NOG1
0.78576	-0.927853	0.78576	0.927853						1	1	SNF2
0.785341	-0.401349	0.785341	0.401349						0.333417	0.438508	ENP1
0.785174	-2.9623	0.785174	2.9623		+				1	1	MRPL33
0.782325	-1.17069	0.782325	1.17069						0.675332	0.870542	LSM12
0.78115	-2.7387	0.78115	2.7387						0.8706	0.841902	THO2
0.78073	-2.20357	0.78073	2.20357						0.620642	0.835007	SPT5
0.77762	-2.70069	0.77762	2.70069						0.481875	0.668928	YKL077W
0.776357	-0.851626	0.776357	0.851626						0.891171	0.788658	RPL23B;RPL23A
0.775851	0.0578315	0.775851	-0.0578315						0.449162	0.275929	NOP53
0.774502	-2.74729	0.774502	2.74729		+				0.0535755	0.192077	CCT4
0.774081	NaN	0.774081	#VALUE!						1	1	ARX1
0.772815	NaN	0.772815	#VALUE!						0.801577	0.983624	RET1
0.767655	-2.12999	0.767655	2.12999						0.847834	0.589364	SDA1
0.764176	NaN	0.764176	#VALUE!						1	1	IES3
0.764091	-2.30893	0.764091	2.30893						0.399406	0.478068	MRP21
0.763836	-1.85846	0.763836	1.85846						0.773777	0.507823	FCF1
0.761711	-0.997262	0.761711	0.997262						0.139826	0.115483	NOC2
0.7612	-0.558474	0.7612	0.558474						0.350311	0.403601	RPT6
0.755827	-1.10886	0.755827	1.10886						1	1	RTT103
0.755229	-0.851443	0.755229	0.851443						1	1	ATP20
0.75446	NaN	0.75446	#VALUE!						0.509085	0.797968	PSE1
0.750778	-2.44772	0.750778	2.44772						0.00898406	0.0299239	MIC60
0.747688	-1.10194	0.747688	1.10194						1	0.254773	SRP102
0.746055	-0.470529	0.746055	0.470529						0.298179	0.430179	MGM101
0.744506	-1.42391	0.744506	1.42391						1	0.745786	RCF2
0.741316	NaN	0.741316	#VALUE!						0.00302155	0.0239642	TY1B-ML2
0.741316	-1.40813	0.741316	1.40813						0.186445	0.157628	RRP17
0.734829	-0.406981	0.734829	0.406981						0.586774	0.645956	XRN1
0.734829	0.249506	0.734829	-0.249506						0.447487	0.234851	UTP7
0.73266	-2.52268	0.73266	2.52268						0.0192448	1	HOC1
0.731009	-0.14452	0.731009	0.14452						0.408015	0.481306	ERG26
0.730053	-2.41097	0.730053	2.41097						0.0308535	0.0334497	FSF1
0.729009	-1.26531	0.729009	1.26531						0.732937	0.762594	DBP9
0.725349	-1.27725	0.725349	1.27725						1	1	AIM41
0.72299	NaN	0.72299	#VALUE!						0.787606	0.875972	MRP51
0.722553	-1.81193	0.722553	1.81193						0.779936	0.964519	ROK1
0.722204	1.24513	0.722204	-1.24513						0.29458	0.157378	HHO1
0.720541	-0.925741	0.720541	0.925741						1	1	HTZ1
0.719753	-1.56708	0.719753	1.56708						0.601724	0.383198	MNN1
0.719578	2.45967	0.719578	-2.45967		+				0.719541	0.809989	MRH4
0.71949	-1.06634	0.71949	1.06634						1	1	SHE10
0.719052	-1.97392	0.719052	1.97392						0.00241662	0.0309352	PET9
0.718088	-1.48758	0.718088	1.48758						1	1	KRE2
0.717649	NaN	0.717649	#VALUE!						0.571059	0.994379	MKT1
0.714048	-2.04949	0.714048	2.04949						0.599256	0.930702	CTF18
0.712288	-0.8593	0.712288	0.8593						1	0.286061	MRPL8
0.709467	-0.808715	0.709467	0.808715						1	1	DID2
0.709202	-0.870783	0.709202	0.870783						0.128001	0.2848	TOM71
0.70726	0.663846	0.70726	-0.663846						0.953218	0.921478	RET2
0.706199	-2.40156	0.706199	2.40156						0.521642	0.52324	NPL3
0.705314	-1.47907	0.705314	1.47907						0.554004	0.566648	PAR32
0.70496	NaN	0.70496	#VALUE!						1	1	CCL1
0.702125	-2.36833	0.702125	2.36833						0.108029	0.288564	TCP1
0.70044	-0.175925	0.70044	0.175925						0.210025	0.12453	ALD4
0.700351	-1.20327	0.700351	1.20327						0.931575	0.981763	RPS15
0.700262	0.316841	0.700262	-0.316841						0.413717	0.847137	GNP1
0.697863	-2.57218	0.697863	2.57218						0.605797	0.670155	CBP6
0.695281	-1.40285	0.695281	1.40285						0.334181	0.32593	NOC3
0.688225	0.706199	0.688225	-0.706199						0.588596	0.0754516	MET13
0.685178	-0.259599	0.685178	0.259599						0.364858	0.682159	MOT1
0.683292	-0.498811	0.683292	0.498811						0.424227	0.175338	ILV1
0.681584	NaN	0.681584	#VALUE!						1	1	APL1
0.679964	0.514299	0.679964	-0.514299						1	1	RRF1
0.678072	-1.71833	0.678072	1.71833						0.257562	0.397302	LSB3
0.676177	-1.30372	0.676177	1.30372						0.139821	0.27828	FAA4
0.675997	-0.8405	0.675997	0.8405						0.68878	0.867157	CRM1
0.671203	-1.56333	0.671203	1.56333						1	1	EMC3
0.667665	-2.44591	0.667665	2.44591						0.532818	0.740075	NEW1
0.667302	0.220206	0.667302	-0.220206						0.0881987	0.174427	VMA6
0.66612	-1.78836	0.66612	1.78836						0.0780134	0.0868004	OCH1
0.665848	-0.161799	0.665848	0.161799						0.594299	0.42584	TIF4632
0.659468	NaN	0.659468	#VALUE!						0.30573	0.124982	PAL1
0.656451	-1.8886	0.656451	1.8886						0.1592	0.353164	NOP58
0.653519	-0.763587	0.653519	0.763587						0.67449	1	AIM45
0.651408	NaN	0.651408	#VALUE!						1	1	COQ1
0.651408	-1.89357	0.651408	1.89357						0.934284	0.406389	PSP2
0.64957	1.10474	0.64957	-1.10474						1	1	YEH2
0.645333	0.565012	0.645333	-0.565012						0.00213464	0.019872	BUD20
0.64321	0.517528	0.64321	-0.517528						1	1	ERG27
0.642286	-1.74686	0.642286	1.74686						0.533618	0.7886	TY1B-ER1;TY1B-PL;TY1B-LR2
0.639695	-1.33552	0.639695	1.33552						0.0492338	0.122467	CCT3
0.637842	-1.75638	0.637842	1.75638						0.00480229	0.160104	ABF2
0.633943	-1.55907	0.633943	1.55907						1	1	PAM16
0.63143	-1.45664	0.63143	1.45664						0.405574	0.263403	GFA1
0.62882	NaN	0.62882	#VALUE!						1	1	PML39
0.626579	-1.6295	0.626579	1.6295						0.620549	0.924695	PBP1
0.626392	NaN	0.626392	#VALUE!						1	1	CKI1
0.625364	-1.82046	0.625364	1.82046						1	1	YPR098C
0.624054	-1.08691	0.624054	1.08691						0.922893	0.98197	SAS10
0.622837	-0.867779	0.622837	0.867779						0.355907	0.348683	PRS5
0.621993	-0.672198	0.621993	0.672198						0.678529	1	MRPL39
0.620587	0.633757	0.620587	-0.633757						0.843793	1	IFA38
0.620023	-0.896657	0.620023	0.896657						0.751324	0.733334	SGN1
0.615981	NaN	0.615981	#VALUE!						1	1	SGV1
0.615134	-0.161298	0.615134	0.161298						1	1	CAC2
0.61438	-2.42097	0.61438	2.42097						0.258539	0.411451	NUP60
0.611928	-1.66433	0.611928	1.66433						1	0.379347
0.611456	NaN	0.611456	#VALUE!						1	1	KIP3
0.608147	0.222063	0.608147	-0.222063						1	1	PIC2
0.598842	-1.80788	0.598842	1.80788						0.594769	0.863709
0.598746	NaN	0.598746	#VALUE!						1	1	AFG3
0.597031	-2.25092	0.597031	2.25092						0.524745	0.817074	RLI1
0.593019	-0.688218	0.593019	0.688218						1	1	SPC1
0.591105	-0.359398	0.591105	0.359398						1	1	STE24
0.589955	-0.876943	0.589955	0.876943						0.0113079	0.0503543	DIC1
0.589572	NaN	0.589572	#VALUE!						1	1	ESF2
0.582749	-0.873794	0.582749	0.873794						0.515311	0.905725	SEC12
0.582074	-0.389338	0.582074	0.389338						0.931461	0.563159	MRPS28
0.58111	-0.484388	0.58111	0.484388						0.191868	0.140409	NOP7
0.580628	-1.61158	0.580628	1.61158						0.455099	0.588282	SLC1
0.578407	-0.77051	0.578407	0.77051						1	1	YDR381C-A
0.567351	4.22226	0.567351	-4.22226		+				1	1	GNT1
0.566377	NaN	0.566377	#VALUE!						1	0.79097	AIM34
0.566182	-1.1537	0.566182	1.1537						0.411462	0.6141	RPS17B;RPS17A
0.565792	-3.02198	0.565792	3.02198		+				0.371385	0.998242	RRP12
0.55768	-3.17632	0.55768	3.17632		+				0.000142138	0.0023939	ATP3
0.553557	-1.08844	0.553557	1.08844						1	1	MDM38
0.552377	-1.81446	0.552377	1.81446						1	1	YOL036W
0.538041	-2.70953	0.538041	2.70953						0.00306435	0.0419789	MIR1
0.538041	0.626579	0.538041	-0.626579						0.515459	0.599233	THP3
0.531968	NaN	0.531968	#VALUE!						1	1	YHR162W
0.525868	-1.6137	0.525868	1.6137						0.961611	0.903984	NAN1
0.524164	-0.536942	0.524164	0.536942						1	1	ATP7
0.522257	-0.928869	0.522257	0.928869						0.318794	0.169896	NOP16
0.519039	-0.375085	0.519039	0.375085						0.038143	0.000243184	GTS1
0.51652	-0.0156513	0.51652	0.0156513						1	1
0.514198	-1.75697	0.514198	1.75697						1	1	YPR063C
0.509949	-1.60691	0.509949	1.60691						0.723593	0.758847	RRP36
0.508226	-1.80078	0.508226	1.80078						1	1	COX20
0.507211	-1.51895	0.507211	1.51895						1	1	ISD11
0.504061	-1.00697	0.504061	1.00697						0.85925	0.848468	VAN1
0.50284	NaN	0.50284	#VALUE!						0.474359	1	RBG1
0.501821	-1.74884	0.501821	1.74884						0.328151	0.457817	RPS3
0.501414	-1.91322	0.501414	1.91322						0.199358	1	BDP1
0.501108	0.176961	0.501108	-0.176961						0.521805	0.596737	RNR1
0.492622	-0.537969	0.492622	0.537969						1	1	SFA1
0.491802	NaN	0.491802	#VALUE!						1	1	ERG25
0.491391	-1.82184	0.491391	1.82184						0.143939	0.189895	ERV29
0.489543	NaN	0.489543	#VALUE!						1	1	AMD1
0.489543	-0.973158	0.489543	0.973158						0.73194	0.101083	IDP1
0.489235	-0.869122	0.489235	0.869122						0.000453096	0.000668175	SSF1
0.487589	-0.705523	0.487589	0.705523						1	1	SET2
0.487281	-0.0107011	0.487281	0.0107011						0.77465	0.921063	DBP1
0.484602	-1.0133	0.484602	1.0133						0.0374507	0.0386692	AIM9
0.481919	NaN	0.481919	#VALUE!						1	0.743244	PHS1
0.478506	-1.81086	0.478506	1.81086						0.0821976	0.024846	RRP15
0.475811	NaN	0.475811	#VALUE!						1	1	SRP1
0.466549	0.0874628	0.466549	-0.0874628						0.339019	0.938594	NAB6
0.463099	-2.10768	0.463099	2.10768						0.099018	0.841127	TCO89
0.462262	-1.56316	0.462262	1.56316						0.129404	0.424543	NOP56
0.460166	-1.34179	0.460166	1.34179						1	1	NSG2
0.458802	-1.56871	0.458802	1.56871						0.0937577	0.149601
0.457857	-0.385507	0.457857	0.385507						0.575202	0.467109	MES1
0.457542	NaN	0.457542	#VALUE!						0.547487	1	SGF73
0.457542	NaN	0.457542	#VALUE!						0.966401	0.830905	SLF1
0.45386	NaN	0.45386	#VALUE!						0.880962	0.76579	SNL1
0.45249	-1.87885	0.45249	1.87885						1	1	AKL1
0.452174	-1.26257	0.452174	1.26257						1	1	POM33
0.452068	-2.24975	0.452068	2.24975						1	1	TCM62
0.451752	-1.19486	0.451752	1.19486						0.215566	0.555739	SEC21
0.45133	-1.08152	0.45133	1.08152						0.624662	0.4375	DBP2
0.450697	0.857663	0.450697	-0.857663						1	1	CLA4
0.448901	-1.83146	0.448901	1.83146						0.79031	0.975193	KTR3
0.445409	-1.13943	0.445409	1.13943						0.693985	0.907213	RPS16B;RPS16A
0.444455	1.58	0.444455	-1.58						1	1	SAP30
0.442121	1.12327	0.442121	-1.12327						1	0.90243	BGL2
0.44074	0.674099	0.44074	-0.674099						0.781689	0.0932175	LEU4
0.438506	-1.09999	0.438506	1.09999						0.411648	0.841391	EIS1
0.435095	0.954345	0.435095	-0.954345						1	1	HMLALPHA2;MATALPHA2;HMRA2
0.433066	NaN	0.433066	#VALUE!						1	1	BNA4
0.432318	5.45819	0.432318	-5.45819		+				0.281491	0.242746	SPC34
0.431463	-0.656763	0.431463	0.656763						0.0881234	1	SER2
0.431142	-2.25319	0.431142	2.25319						0.601406	0.91811	NNF2
0.430607	-0.745914	0.430607	0.745914						0.233538	0.0800349	DLD1
0.429214	-1.37041	0.429214	1.37041						1	1	RHO1
0.428786	-0.154923	0.428786	0.154923						0.92872	1	HTS1
0.422879	-0.879383	0.422879	0.879383						0.92583	0.854098	MRPS16
0.420186	NaN	0.420186	#VALUE!						1	1	EMC5
0.419539	NaN	0.419539	#VALUE!						1	1	PGM2
0.418784	NaN	0.418784	#VALUE!						0.202938	1	SUR4
0.417272	-0.911831	0.417272	0.911831						0.94425	0.164414	ARO1
0.416299	1.20383	0.416299	-1.20383						0.385278	0.245649	SEC18
0.411426	NaN	0.411426	#VALUE!						0.926272	0.583862	CIN8
0.411426	-1.66708	0.411426	1.66708						0.50389	0.923704	PBP4
0.410992	-1.00017	0.410992	1.00017						1	1	MHR1
0.406537	NaN	0.406537	#VALUE!						0.13172	0.186809	AAP1
0.40414	-0.666347	0.40414	0.666347						0.219057	0.724353	RFC5
0.402722	-1.0601	0.402722	1.0601						1	1	PRO3
0.402613	NaN	0.402613	#VALUE!						0.292321	0.691264	TSR1
0.399554	-2.05319	0.399554	2.05319						0.016545	0.0257265	SNX4
0.399116	-2.00984	0.399116	2.00984						0.241786	0.317311	NUP157
0.396817	-1.12724	0.396817	1.12724						1	1	TMA16
0.391548	-0.139474	0.391548	0.139474						0.576496	0.277743	TIF4631
0.388024	-0.812257	0.388024	0.812257						0.796031	0.904341	RPS1A
0.385597	-1.00654	0.385597	1.00654						0.921353	1	HXT1
0.385265	-1.03407	0.385265	1.03407						0.499896	0.773867	RPL38
0.382391	0.0257376	0.382391	-0.0257376						1	1	PRP45
0.381505	-2.1603	0.381505	2.1603						1	1	ATP18
0.380951	-1.2701	0.380951	1.2701						1	0.892218	SKT5
0.379954	0.0697022	0.379954	-0.0697022						0.610907	0.298334	CLU1
0.378179	-1.44069	0.378179	1.44069						0.00128243	0.000104857	MSC1
0.374956	-1.07622	0.374956	1.07622						0.946767	0.892637	SEC63
0.372618	-1.81147	0.372618	1.81147						0.618702	0.870294	NUG1
0.371949	-1.72152	0.371949	1.72152						0.695742	0.559626	MDN1
0.371615	-1.66214	0.371615	1.66214						0.0114137	0.0126033	WRS1
0.370611	-0.699396	0.370611	0.699396						1	1	DGK1
0.369048	NaN	0.369048	#VALUE!						1	1	SPC3
0.359859	-0.490679	0.359859	0.490679						0.708227	0.327074	PRS3
0.358171	2.64704	0.358171	-2.64704		+				0.467119	0.2779	JEM1
0.354226	-1.42954	0.354226	1.42954						0.861005	0.813125	ATP17
0.349705	-0.639669	0.349705	0.639669						1	1
0.349479	0.285816	0.349479	-0.285816						0.147847	0.362572	PGM1
0.348346	-0.53931	0.348346	0.53931						0.0196268	1	PUF4
0.347552	-0.69764	0.347552	0.69764						0.337703	0.3483	PCT1
0.347439	-1.13838	0.347439	1.13838						1	1	NIF3
0.342213	-2.0282	0.342213	2.0282						0.96694	0.560034	NRK1
0.341986	-0.545613	0.341986	0.545613						0.821576	0.837019	UTP15
0.341075	NaN	0.341075	#VALUE!						9.80775e-07	4.82281e-05	NOP2
0.340505	-1.02738	0.340505	1.02738						0.00706788	0.027456	ALD6
0.337083	NaN	0.337083	#VALUE!						1	1	ARD1
0.336055	-0.875301	0.336055	0.875301						0.313753	0.427707	HIS1
0.331132	NaN	0.331132	#VALUE!						1	1	QCR8
0.330099	-2.96793	0.330099	2.96793		+				0.686	0.631503	CEF1
0.324811	-0.581583	0.324811	0.581583						1	1	TMA20
0.323658	NaN	0.323658	#VALUE!						0.889817	0.5716	APL5
0.323082	0.0765591	0.323082	-0.0765591						1	1	YPL245W
0.320543	1.17894	0.320543	-1.17894						1	1	LAP3
0.318924	-0.92799	0.318924	0.92799						0.514592	0.921188	RPS1B
0.316262	0.0454429	0.316262	-0.0454429						0.479107	0.562473	RPS30B;RPS30A
0.315914	-0.651065	0.315914	0.651065						0.58852	0.396677	SUI3
0.314755	1.36553	0.314755	-1.36553						0.0757845	0.171413	YPR148C
0.312897	-0.182999	0.312897	0.182999						1	1
0.309991	-1.16104	0.309991	1.16104						0.10689	0.11752	CCT2
0.309875	-1.10225	0.309875	1.10225						0.337629	0.105733	ADE12
0.306146	0.681854	0.306146	-0.681854						0.296668	0.739291	SEC65
0.306146	NaN	0.306146	#VALUE!						1	1	CBK1
0.299479	NaN	0.299479	#VALUE!						1	1
0.296428	-1.55665	0.296428	1.55665						0.580928	0.760954	SEC62
0.290307	NaN	0.290307	#VALUE!						0.690181	0.897981	RSC8
0.288063	-0.618805	0.288063	0.618805						0.941163	0.972119	MDJ1
0.287472	-1.13663	0.287472	1.13663						1	0.752068	MIS1
0.287354	-1.62763	0.287354	1.62763						0.023372	0.00666743	TY1B-BL
0.286763	-1.27883	0.286763	1.27883						0.655777	0.885992	NOG2
0.283922	-2.08847	0.283922	2.08847						1	1	FTR1
0.283092	0.196481	0.283092	-0.196481						0.689176	0.825302	COP1
0.282262	NaN	0.282262	#VALUE!						0.595008	0.846655	VID27
0.281906	-1.80783	0.281906	1.80783						0.139994	0.1954	SRP54
0.28155	-1.02565	0.28155	1.02565						0.935495	0.895248	RVB1
0.2806	1.42062	0.2806	-1.42062						0.158595	0.32043	CCT7
0.278461	-0.546035	0.278461	0.546035						0.468982	0.576955	RPS18B;RPS18A
0.278342	-0.88734	0.278342	0.88734						0.0913602	0.650874	RTN1
0.278223	2.78448	0.278223	-2.78448		+				0.580633	0.853522	YKL075C
0.278223	-1.30237	0.278223	1.30237						0.649974	0.365849	MNP1
0.276556	-2.19001	0.276556	2.19001						1	1	CAJ1
0.27453	NaN	0.27453	#VALUE!						0.448596	0.786323	ACE2
0.273934	-0.677841	0.273934	0.677841						1	1	GLE2
0.269273	-1.10439	0.269273	1.10439						0.595419	0.841849	GCN1
0.265677	-1.72767	0.265677	1.72767						0.0926366	0.209729	RPL40B;RPL40A;UBI4
0.260146	1.60587	0.260146	-1.60587						1	0.374049	RBL2
0.259905	-1.69287	0.259905	1.69287						0.317311	0.521581	FAA1
0.252416	0.312549	0.252416	-0.312549						4.61175e-10	7.28115e-09	SLA2
0.249506	0.394404	0.249506	-0.394404						0.238063	0.379062	SEC31
0.24817	-0.462694	0.24817	0.462694						0.850569	0.771552	RPS25A
0.247806	-1.71477	0.247806	1.71477						0.0532092	0.135685	ILS1
0.245131	0.839315	0.245131	-0.839315						0.483967	0.297316	CDC33
0.243913	-1.81416	0.243913	1.81416						0.770531	0.610475	PRE10
0.24306	-1.10485	0.24306	1.10485						0.643703	0.895484	FKS1
0.242084	-0.658902	0.242084	0.658902						0.674297	0.371992	TAH11
0.238909	0.1396	0.238909	-0.1396						0.21498	0.245368	ADE13
0.23217	-0.0742436	0.23217	0.0742436						0.84508	0.963582	RSP5
0.230695	NaN	0.230695	#VALUE!						1	1	PRP19
0.230572	NaN	0.230572	#VALUE!						0.638393	0.822503	RSF2
0.22848	-0.669992	0.22848	0.669992						1	1	RPB10
0.228111	-0.392667	0.228111	0.392667						0.845579	0.238032	NUP1
0.223793	-0.972421	0.223793	0.972421						0.145245	0.0563757	RVS167
0.223052	-1.20783	0.223052	1.20783						0.654325	0.323294	PRE5
0.222186	-1.11198	0.222186	1.11198						0.947124	0.732348	PDR5
0.221196	-1.53199	0.221196	1.53199						0.288203	0.352865	CCT8
0.214747	-0.886966	0.214747	0.886966						0.892622	0.830552	RSM23
0.213503	-0.766014	0.213503	0.766014						0.139694	1	TIM54
0.210264	NaN	0.210264	#VALUE!						1	1	TAH18
0.210015	NaN	0.210015	#VALUE!						1	1	YDR476C
0.20989	-0.752923	0.20989	0.752923						0.0852643	0.317311	YHM2
0.206518	-0.650861	0.206518	0.650861						1	1	FMP52
0.205893	0.313362	0.205893	-0.313362						1	1	AIM18
0.205768	-1.84819	0.205768	1.84819						0.223781	0.055753	PDA1
0.203389	-0.602613	0.203389	0.602613						0.386905	0.41217	RPT5
0.202888	-2.18416	0.202888	2.18416						1	1	LIP5
0.200504	NaN	0.200504	#VALUE!						0.30962	0.296983	RPL4B
0.191815	1.22212	0.191815	-1.22212						0.558075	0.658932	PRS1
0.182438	NaN	0.182438	#VALUE!						0.174387	0.74126	CSE1
0.182184	-1.97676	0.182184	1.97676						1	1	SWI3
0.176451	-1.13087	0.176451	1.13087						1	1	COY1
0.176323	-0.935531	0.176323	0.935531						0.132121	0.112751	RPA34
0.175045	-1.08387	0.175045	1.08387						0.337569	1	PAM1
0.174918	-0.81947	0.174918	0.81947						0.00156117	0.00791163	TOM70
0.170951	-0.623554	0.170951	0.623554						1	1	SEC61
0.170822	NaN	0.170822	#VALUE!						1	1	YDR286C
0.169925	-0.161847	0.169925	0.161847						0.589343	0.547034	SRO9
0.16954	-2.13176	0.16954	2.13176						0.542736	0.900329	KRE33
0.168642	-1.14794	0.168642	1.14794						0.454006	0.480094	RPN2
0.167101	-2.28293	0.167101	2.28293						0.928305	1	TAF12
0.164529	-1.81314	0.164529	1.81314						0.514323	0.660692	RPS29B
0.162081	-1.79431	0.162081	1.79431						0.0715257	0.147356	CCT5
0.153805	-0.744101	0.153805	0.744101						0.330075	0.271393	HAS1
0.147958	NaN	0.147958	#VALUE!						1	1	NFS1
0.147437	1.05102	0.147437	-1.05102						0.761939	0.551012	NOC4
0.145743	-0.0709059	0.145743	0.0709059						0.549152	0.66915	RNR2
0.142479	0.117961	0.142479	-0.117961						0.0986309	0.0963812	RFC2
0.135272	0.432211	0.135272	-0.432211						1	1	DYS1
0.135141	-1.71373	0.135141	1.71373						0.00178161	0.00204576	SYP1
0.131985	-1.73668	0.131985	1.73668						1	1	CCA1
0.130404	0.0272955	0.130404	-0.0272955						0.969153	0.978053	CBR1
0.128821	-2.09943	0.128821	2.09943						1	0.720147	SYG1
0.128161	NaN	0.128161	#VALUE!						1	1	PRB1
0.119423	0.212632	0.119423	-0.212632						0.864077	0.674711	CHC1
0.118891	-2.00891	0.118891	2.00891						0.584574	0.54658	SRP68
0.114634	-1.22877	0.114634	1.22877						0.45959	0.409722	NSA2
0.1141	-0.513831	0.1141	0.513831						0.617832	0.645113	PRP43
0.109026	3.46467	0.109026	-3.46467		+				0.725087	0.78523	RNA1
0.105142	-1.31068	0.105142	1.31068						0.0103348	1	THO1
0.1038	NaN	0.1038	#VALUE!						1	1	MAG1
0.101784	-1.24996	0.101784	1.24996						1	0.0760786	YMC1
0.101112	-1.58065	0.101112	1.58065						0.524823	0.361248	PHB2
0.100305	-0.775466	0.100305	0.775466						0.0745627	0.939593	NUP100
0.0978804	NaN	0.0978804	#VALUE!						1	1	GAS1
0.0926134	-1.27059	0.0926134	1.27059						0.565318	0.640694	BFR1
0.091666	-0.271531	0.091666	0.271531						0.348793	0.651989	PSA1
0.0858326	-2.06963	0.0858326	2.06963						0.640951	0.871959	LOA1
0.0829751	0.278342	0.0829751	-0.278342						0.660627	0.347011	DBP6
0.0803848	1.87428	0.0803848	-1.87428						0.599961	1	NUP192
0.0788831	-0.631444	0.0788831	0.631444						0.136997	0.162043	RFC4
0.0760118	-0.0072606	0.0760118	0.0072606						0.365006	0.800742	RPL31B
0.0647449	-0.966686	0.0647449	0.966686						0.624632	0.809017	SPF1
0.0603242	-2.20151	0.0603242	2.20151						0.94589	0.595143	TRM7
0.0503276	-1.56069	0.0503276	1.56069						0.553575	0.958028	SUP45
0.0501883	NaN	0.0501883	#VALUE!						0.660783	0.625795	CHS5
0.0497701	-1.53667	0.0497701	1.53667						1	1	MEX67
0.0352017	-0.32648	0.0352017	0.32648						1	1	TRM732
0.0333701	-0.544961	0.0333701	0.544961						0.578313	0.668904	VMA13
0.0332292	-1.52002	0.0332292	1.52002						0.839683	0.877167	ULP1
0.032242	0.261711	0.032242	-0.261711						0.766726	0.303337	MSI1
0.0264459	-1.08012	0.0264459	1.08012						1	1	TAN1
0.0264459	NaN	0.0264459	#VALUE!						1	1	YPR114W
0.0234682	0.0117819	0.0234682	-0.0117819						1	1	QCR2
0.0230425	0.521754	0.0230425	-0.521754						0.275492	0.203731	BRX1
0.0194884	-1.23912	0.0194884	1.23912						0.611342	1	DUG1
0.017922	-0.464923	0.017922	0.464923						0.132072	0.188289
0.013498	-1.37041	0.013498	1.37041						0.551142	0.814764	SPB4
0.0127832	NaN	0.0127832	#VALUE!						0.23802	0.24302	RPL34B
0.0106367	-2.19159	0.0106367	2.19159						0.152882	0.413759	PIS1
0.00619029	-1.58866	0.00619029	1.58866						0.394407	0.956815	SEC16
0.00532815	NaN	0.00532815	#VALUE!						0.88608	0.722182	FPK1
0.00273846	-0.883582	0.00273846	0.883582						1	0.502953	SNF7
0.00216244	-0.334662	0.00216244	0.334662						1	1	HER1
-0.000115405	NaN	-0.000115405	#VALUE!						1	1	RAD27
-0.00537681	0.0608775	-0.00537681	-0.0608775						0.712672	0.690695	RPS23B;RPS23A
-0.00775365	-1.69797	-0.00775365	1.69797						0.686935	0.76751	TUB3
-0.00950975	-1.36769	-0.00950975	1.36769						1	1	PTP3
-0.0197699	-0.490456	-0.0197699	0.490456						0.266428	0.290603	CRP1
-0.0226102	-0.369538	-0.0226102	0.369538						0.111513	0.316524	TMA46
-0.0238124	-1.14861	-0.0238124	1.14861						1	0.537008	VTC4
-0.0245899	-0.706582	-0.0245899	0.706582						0.420268	0.25837	GAR1
-0.0294702	-0.900449	-0.0294702	0.900449						0.588784	0.929567	MYO2
-0.0320346	-0.689404	-0.0320346	0.689404						1.84841e-06	0.000216257	OM45
-0.0418329	-1.41658	-0.0418329	1.41658						0.576169	0.474904	VPS1
-0.042234	0.247442	-0.042234	-0.247442						0.435238	0.42096	RLF2
-0.044464	0.401521	-0.044464	-0.401521						0.0974915	0.198373	YER134C
-0.0461314	-0.0829732	-0.0461314	0.0829732						0.0804761	0.135615	FUN12
-0.0472788	NaN	-0.0472788	#VALUE!						1	1	DEG1
-0.0486957	-1.61604	-0.0486957	1.61604						0.497807	0.970404	EFR3
-0.0557712	-0.927743	-0.0557712	0.927743						2.85376e-08	6.61075e-07	HRP1
-0.0615411	-1.25594	-0.0615411	1.25594						0.712575	0.652358	NOP1
-0.0653099	0.7433	-0.0653099	-0.7433						0.797794	0.748866	YPK3
-0.0657175	0.0880058	-0.0657175	-0.0880058						0.649279	0.0794625	PYC1
-0.066231	-2.03511	-0.066231	2.03511						0.359827	0.927162	SPT4
-0.0702393	0.443182	-0.0702393	-0.443182						0.236703	0.329867	RPL34A
-0.0708301	0.997039	-0.0708301	-0.997039						0.357356	0.148045	ARP3
-0.0731352	0.145351	-0.0731352	-0.145351						0.349805	0.529107	RPL22A
-0.0746689	-0.20405	-0.0746689	0.20405						0.315187	0.416643	RPT1
-0.0800117	NaN	-0.0800117	#VALUE!						0.57305	1	DCC1
-0.0886995	0.196481	-0.0886995	-0.196481						0.757899	0.479763	SRP21
-0.0892673	-1.62158	-0.0892673	1.62158						0.757626	0.509975	LCB2
-0.0915099	-0.649344	-0.0915099	0.649344						0.712366	0.39287	NAT5
-0.0938944	-1.03487	-0.0938944	1.03487						0.445131	0.762707	ATP5
-0.0944488	-0.438522	-0.0944488	0.438522						0.029506	0.0691062	VMA2
-0.0985519	0.564232	-0.0985519	-0.564232						0.461998	0.258298	IMD4
-0.0994635	-1.12409	-0.0994635	1.12409						0.974161	0.782859	YGR250C
-0.10183	-1.198	-0.10183	1.198						0.542167	0.933406	TUB1
-0.101892	NaN	-0.101892	#VALUE!						0.47504	0.555503	RPL36A
-0.105566	-0.101211	-0.105566	0.101211						0.555103	0.763483
-0.105582	-2.05367	-0.105582	2.05367						0.134715	0.571886	POM34
-0.107073	-1.89234	-0.107073	1.89234						0.876533	0.575513	GDH1
-0.107477	-0.895046	-0.107477	0.895046						0.560826	0.322634	CBF5
-0.10785	0.936892	-0.10785	-0.936892						0.541959	0.588337	BRE5
-0.108379	-0.118649	-0.108379	0.118649						0.682373	0.545272	RPT2
-0.108456	0.494979	-0.108456	-0.494979						0.591572	1	RPS28A
-0.111508	-0.934455	-0.111508	0.934455						0.470464	0.464798	URA2
-0.119213	0.953377	-0.119213	-0.953377						0.430971	0.324807	RPT3
-0.119871	NaN	-0.119871	#VALUE!						1	1	MRP10
-0.122334	-1.38357	-0.122334	1.38357						0.156692	0.181333	IDH1
-0.125573	-0.566549	-0.125573	0.566549						1	1	IST1
-0.126218	-1.30166	-0.126218	1.30166						0.422	0.420064	RPT4
-0.129118	-1.65986	-0.129118	1.65986						0.0702767	0.13009	DPL1
-0.130745	NaN	-0.130745	#VALUE!						1	1	PTK2
-0.13174	-0.883582	-0.13174	0.883582						0.447443	0.22327	NOP10
-0.132609	NaN	-0.132609	#VALUE!						1	1	SCY1
-0.134477	-0.0901271	-0.134477	0.0901271						1	1	ATP4
-0.13887	NaN	-0.13887	#VALUE!						1	1	VPS71
-0.142481	-0.724063	-0.142481	0.724063						0.961289	0.688178	MAP2
-0.144935	-0.673325	-0.144935	0.673325						0.219776	0.360016	RPL43B;RPL43A
-0.147234	-1.75794	-0.147234	1.75794						1	1	GGA2
-0.158655	-1.61131	-0.158655	1.61131						0.263289	0.39786	BRF1
-0.16309	-0.302974	-0.16309	0.302974						0.772468	0.783649	RPS4B;RPS4A
-0.17467	-1.46108	-0.17467	1.46108						1	1	BUD23
-0.178225	-0.422288	-0.178225	0.422288						0.760288	0.998744	RVB2
-0.181509	-1.34479	-0.181509	1.34479						0.952894	0.985234	RNQ1
-0.18472	-0.513378	-0.18472	0.513378						0.994204	0.728579	HTB2;HTB1
-0.187477	NaN	-0.187477	#VALUE!						0.613747	0.836322	CAF120
-0.196575	0.28629	-0.196575	-0.28629						0.83382	0.594084	ERG13
-0.19909	3.69109	-0.19909	-3.69109		+				0.708321	0.642592	RSM28
-0.211264	-0.297059	-0.211264	0.297059						0.512126	0.810463	RPS2
-0.214458	-0.883768	-0.214458	0.883768						0.610543	0.878822	ARB1
-0.214625	0.128029	-0.214625	-0.128029						0.981422	0.887674	NSR1
-0.231397	-0.797037	-0.231397	0.797037						0.349891	0.439854	PET123
-0.233091	NaN	-0.233091	#VALUE!						1	0.238187	UGA1
-0.233447	0.148739	-0.233447	-0.148739						0.058601	0.144546	MGE1
-0.234075	NaN	-0.234075	#VALUE!						1	1	ARI1
-0.234771	-0.526992	-0.234771	0.526992						0.969388	0.92706	PRT1
-0.239072	0.22033	-0.239072	-0.22033						0.0641981	1	RPB5
-0.241782	-1.70948	-0.241782	1.70948						0.731406	1	ARP9
-0.242977	-0.0540178	-0.242977	0.0540178						0.6908	0.58502	RPS6B;RPS6A
-0.246413	0.145743	-0.246413	-0.145743						0.212242	0.423949	RPL9A
-0.246755	-1.04782	-0.246755	1.04782						0.569658	0.94798	RPS29A
-0.248039	-0.665638	-0.248039	0.665638						1	1	KEI1
-0.248725	NaN	-0.248725	#VALUE!						1	1	PHO86
-0.252484	0.563549	-0.252484	-0.563549						1	1	YKT6
-0.253687	-1.57433	-0.253687	1.57433						0.468245	1	RPI1
-0.256925	-1.71284	-0.256925	1.71284						0.725106	0.227469	DLD3
-0.26093	NaN	-0.26093	#VALUE!						1	1	MSO1
-0.261275	-2.0818	-0.261275	2.0818						1	1	CIR1
-0.263127	-0.690987	-0.263127	0.690987						1	1
-0.264703	-0.847155	-0.264703	0.847155						1	0.879136	MRPL13
-0.265431	-0.29674	-0.265431	0.29674						0.93913	0.905909	TIF34
-0.266403	-0.500361	-0.266403	0.500361						0.68509	0.353327	URB1
-0.270278	-0.447997	-0.270278	0.447997						1	1	PGA2
-0.278969	-2.1741	-0.278969	2.1741						0.42822	0.497325	MCX1
-0.284915	0.702746	-0.284915	-0.702746						0.163848	0.311292	RPL6A
-0.285812	-0.999914	-0.285812	0.999914						1	1	SDH4
-0.286128	NaN	-0.286128	#VALUE!						1	1	AFT2
-0.286797	0.392537	-0.286797	-0.392537						0.761567	0.468537	GUA1
-0.287043	-0.550888	-0.287043	0.550888						0.305472	0.405993	SAM1
-0.287589	0.755999	-0.287589	-0.755999						1	1	PET54
-0.287818	0.796515	-0.287818	-0.796515						0.49289	0.837162	KAP123
-0.288082	NaN	-0.288082	#VALUE!						1	1
-0.288135	NaN	-0.288135	#VALUE!						0.353839	0.703326	RAT1
-0.28921	NaN	-0.28921	#VALUE!						1	1	MIA40
-0.290356	-0.581454	-0.290356	0.581454						0.853438	0.71181	CEX1
-0.290903	0.224781	-0.290903	-0.224781						0.276184	0.383836	OYE2
-0.292351	NaN	-0.292351	#VALUE!						0.908692	0.954301	MSA2
-0.298673	-0.576303	-0.298673	0.576303						0.623589	0.584394	DPS1
-0.302564	-1.12929	-0.302564	1.12929						0.942185	0.945773	RPG1
-0.305129	-0.393292	-0.305129	0.393292						0.37183	0.570058	PIL1
-0.30677	-0.531928	-0.30677	0.531928						0.913493	0.615404	HTA2;HTA1
-0.308252	NaN	-0.308252	#VALUE!						1	1	MRS4
-0.308484	1.41072	-0.308484	-1.41072						0.725748	0.698312	SUB2
-0.311667	-0.0586082	-0.311667	0.0586082						0.277344	0.557601	RPL31A
-0.311954	-1.61719	-0.311954	1.61719						1	0.0838073	ARG4
-0.312312	NaN	-0.312312	#VALUE!						1	1	SLX8
-0.31484	1.4677	-0.31484	-1.4677						1	1	TMA7
-0.32357	-0.881374	-0.32357	0.881374						0.0710726	0.139939	ADE5,7
-0.326226	0.367595	-0.326226	-0.367595						1	1	PRE8
-0.327747	NaN	-0.327747	#VALUE!						0.844682	1	TRA1
-0.334043	0.879157	-0.334043	-0.879157						1	1	SEC4
-0.334298	NaN	-0.334298	#VALUE!						0.910051	0.714103	RCM1
-0.334625	-1.309	-0.334625	1.309						1	1	AIF1
-0.34333	-0.285917	-0.34333	0.285917						0.276142	0.443009	RPS26A
-0.34518	-0.159831	-0.34518	0.159831						0.2703	0.552045	SAM2
-0.357049	NaN	-0.357049	#VALUE!						0.563208	0.770849	VPS33
-0.357178	NaN	-0.357178	#VALUE!						1	1	SLM4
-0.361824	NaN	-0.361824	#VALUE!						1	1	ILM1
-0.364645	-1.1443	-0.364645	1.1443						0.415186	0.0663256	ILV6
-0.364719	0.136454	-0.364719	-0.136454						0.46178	0.834967	RPS24B;RPS24A
-0.367732	-0.106576	-0.367732	0.106576						0.956252	0.25814	FRS2
-0.374692	-1.02873	-0.374692	1.02873						0.953482	1	AIM24
-0.375085	0.0920721	-0.375085	-0.0920721						1	1	PRK1
-0.380221	-0.340514	-0.380221	0.340514						0.745886	0.719678	RPS20
-0.382438	-1.30665	-0.382438	1.30665						1	1	COQ8
-0.387638	-0.481384	-0.387638	0.481384						0.819401	0.42152	DED81
-0.389697	0.0156403	-0.389697	-0.0156403						0.963731	0.842765	FAS1
-0.390604	-0.0710271	-0.390604	0.0710271						0.580664	0.575843	NOP8
-0.394316	NaN	-0.394316	#VALUE!						1	1	ACK1
-0.394657	0.78266	-0.394657	-0.78266						0.332846	0.901306	ADE3
-0.397467	-0.556924	-0.397467	0.556924						0.995602	0.468072	HSP26
-0.406541	-0.371217	-0.406541	0.371217						0.894352	0.987727	HHF1
-0.416173	0.237197	-0.416173	-0.237197						0.356143	0.660257	RPL32
-0.417367	-0.0460867	-0.417367	0.0460867						1	0.536028	SHM1
-0.422308	0.0847447	-0.422308	-0.0847447						0.809466	0.821709	RPS11B;RPS11A
-0.431929	NaN	-0.431929	#VALUE!						1	1	TY1B-OL
-0.433389	NaN	-0.433389	#VALUE!						0.961968	0.774172	GLN3
-0.436295	-2.41458	-0.436295	2.41458						0.486418	0.00858167	GGC1
-0.440224	0.238787	-0.440224	-0.238787						0.960752	0.435799	GPD2
-0.440616	0.250234	-0.440616	-0.250234						0.829618	0.901573	RPL21B
-0.445107	-0.214157	-0.445107	0.214157						0.95737	0.709727	RPL28
-0.445225	-0.0072606	-0.445225	0.0072606						1	1	ZWF1
-0.45036	0.189919	-0.45036	-0.189919						1	1	DAK1
-0.452294	0.211635	-0.452294	-0.211635						0.385919	0.323649	ACO1
-0.452827	0.297954	-0.452827	-0.297954						0.763461	0.451832	RPS22B;RPS22A
-0.454763	NaN	-0.454763	#VALUE!						1	1	YAF9
-0.457039	-1.39973	-0.457039	1.39973						1	1	VTC1
-0.466477	1.1238	-0.466477	-1.1238						0.149854	0.284095	STM1
-0.47315	0.643302	-0.47315	-0.643302						0.0722578	0.606007	GLN4
-0.488896	-1.50242	-0.488896	1.50242						0.316035	0.0766481	ILV2
-0.488917	-0.354723	-0.488917	0.354723						0.666575	0.908364	KAR2
-0.499443	-0.707006	-0.499443	0.707006						0.00118665	0.0163497	YHR020W
-0.500116	NaN	-0.500116	#VALUE!						0.125437	1	RPL9B
-0.503159	NaN	-0.503159	#VALUE!						0.628682	0.813079	NAP1
-0.503221	-0.579663	-0.503221	0.579663						0.463331	0.468347	ATP1
-0.50904	NaN	-0.50904	#VALUE!						1	1	PRI2
-0.515047	0.562963	-0.515047	-0.562963						1	1	LAT1
-0.515583	0.490365	-0.515583	-0.490365						0.522341	0.593741	RPL26B
-0.517689	0.312781	-0.517689	-0.312781						0.622266	0.691096	RPL10
-0.529802	-2.77497	-0.529802	2.77497		+				0.73435	0.987417	ISA1
-0.534517	0.345851	-0.534517	-0.345851						0.296716	0.37809	RPC40
-0.534663	-0.749257	-0.534663	0.749257						0.42609	0.357307	PRE6
-0.535415	-0.286586	-0.535415	0.286586						0.779487	0.602966	IDH2
-0.536273	0.560422	-0.536273	-0.560422						0.14195	0.218078	GPM1
-0.538471	0.562279	-0.538471	-0.562279						1	1	ATP15
-0.538744	0.940806	-0.538744	-0.940806						0.865993	0.568211	RPS13
-0.543362	-0.602701	-0.543362	0.602701						1	0.52539	GVP36
-0.543404	NaN	-0.543404	#VALUE!						1	1	YBR230W-A
-0.545929	0.516721	-0.545929	-0.516721						0.590314	0.881894	CPR6
-0.549916	NaN	-0.549916	#VALUE!						0.962735	0.515721	RDH54
-0.550909	-1.37194	-0.550909	1.37194						1	0.215048	APE2
-0.556733	NaN	-0.556733	#VALUE!						1	0.28295	RPS26B
-0.559856	-0.648462	-0.559856	0.648462						0.26982	0.213224	VAS1
-0.568045	-0.29488	-0.568045	0.29488						0.0975035	0.153413	SEC8
-0.569201	-1.35539	-0.569201	1.35539						0.248841	0.880428	RSC9
-0.569672	-0.789786	-0.569672	0.789786						0.156322	0.0172506	ALD5
-0.5698	-0.553024	-0.5698	0.553024						0.834882	0.97564	RIM1
-0.583376	-1.91501	-0.583376	1.91501						1	0.958819	RSC58
-0.588639	-0.90212	-0.588639	0.90212						0.660363	0.00912181	LYS20
-0.592615	-0.154956	-0.592615	0.154956						0.503134	0.314443	THS1
-0.606562	-0.0907415	-0.606562	0.0907415						1	1	EDC1
-0.608782	1.43243	-0.608782	-1.43243						0.660764	0.390466	DBF2
-0.610653	0.762306	-0.610653	-0.762306						1	1	ARO4
-0.613785	NaN	-0.613785	#VALUE!						0.6709	0.993164	YGR130C
-0.613895	-0.303134	-0.613895	0.303134						0.449054	0.213993	ACS2
-0.616791	-0.460052	-0.616791	0.460052						0.43512	1	NIC96
-0.620534	-0.00511617	-0.620534	0.00511617						0.465027	0.474392	RPL35B;RPL35A
-0.630528	0.0586628	-0.630528	-0.0586628						0.31713	0.263913	IMD3
-0.648847	1.13363	-0.648847	-1.13363						0.14711	0.363029	HMO1
-0.650476	-2.05733	-0.650476	2.05733						0.625962	1	MCM4
-0.651405	0.505383	-0.651405	-0.505383						0.533298	0.845495	TIF5
-0.664631	0.24123	-0.664631	-0.24123						0.553579	0.525852	YEF3
-0.667378	0.100305	-0.667378	-0.100305						0.631671	0.601632	RRP7
-0.669832	0.756938	-0.669832	-0.756938						1	1	RPL39
-0.669832	-0.331118	-0.669832	0.331118						0.370717	0.433743	RPL1B;RPL1A
-0.678995	0.634129	-0.678995	-0.634129						0.465434	0.363876	RPL12B;RPL12A
-0.685849	NaN	-0.685849	#VALUE!						1	1	ECM1
-0.686429	0.324119	-0.686429	-0.324119						1	0.490043	TPS1
-0.699396	-0.213103	-0.699396	0.213103						0.134399	0.255841	CDC48
-0.700662	3.80002	-0.700662	-3.80002		+				1	1	ERG11
-0.704888	NaN	-0.704888	#VALUE!						1	1	MDL1
-0.707195	-0.0484868	-0.707195	0.0484868						0.160211	0.302639	PEP4
-0.712362	1.43643	-0.712362	-1.43643						0.723209	0.792184	ERG20
-0.715676	NaN	-0.715676	#VALUE!						0.765384	0.846643	HFD1
-0.715936	NaN	-0.715936	#VALUE!						0.871245	1	YTA6
-0.738168	0.423847	-0.738168	-0.423847						0.675231	0.773954	TEF1
-0.75183	0.262072	-0.75183	-0.262072						0.0777234	0.270049	ATP2
-0.756234	0.387914	-0.756234	-0.387914						0.995745	0.993862	TIF35
-0.758355	-0.497853	-0.758355	0.497853						0.927358	0.823615	NIP1
-0.766136	-1.17785	-0.766136	1.17785						1	1	ODC1
-0.766554	0.482848	-0.766554	-0.482848						1	1	PRE9
-0.779224	-0.0458931	-0.779224	0.0458931						0.936206	0.287036	PFK2
-0.782794	1.3104	-0.782794	-1.3104						1	1	APT1
-0.78824	0.253142	-0.78824	-0.253142						0.812428	0.532407	CDC60
-0.791708	NaN	-0.791708	#VALUE!						0.353521	0.636285	RPL37A
-0.793682	0.198117	-0.793682	-0.198117						0.328457	0.63132	GCD11
-0.797814	-1.17108	-0.797814	1.17108						1	1	LYS12
-0.805358	NaN	-0.805358	#VALUE!						0.358015	0.205537	RLP24
-0.805913	NaN	-0.805913	#VALUE!						0.459362	0.599627	KRR1
-0.818172	NaN	-0.818172	#VALUE!						1	1
-0.820336	-0.126675	-0.820336	0.126675						0.61588	0.793854	APE3
-0.821279	0.410015	-0.821279	-0.410015						0.247871	0.15299	YRA1
-0.823728	4.5083	-0.823728	-4.5083		+				0.264214	0.0727861	LYS21
-0.823805	0.813443	-0.823805	-0.813443						0.749727	0.656049	SKP1
-0.824009	-0.0558462	-0.824009	0.0558462						0.977943	0.732557	RPL5
-0.825645	NaN	-0.825645	#VALUE!						0.114671	0.759734	UGP1
-0.835548	-0.680636	-0.835548	0.680636						1	1	YPR174C
-0.835626	-0.20088	-0.835626	0.20088						0.244156	0.00625592	CPA2
-0.839467	-0.418948	-0.839467	0.418948						0.0242914	0.0207765	VMA1
-0.842439	-0.97194	-0.842439	0.97194						0.271022	0.244809	VMA8
-0.860923	NaN	-0.860923	#VALUE!						1	1	YIP3
-0.883556	-0.776973	-0.883556	0.776973						0.702976	0.00567973	HIS4
-0.892553	0.317304	-0.892553	-0.317304						0.703004	1	LSC1
-0.892901	1.14117	-0.892901	-1.14117						0.291113	0.318109	OLA1
-0.895905	-0.210463	-0.895905	0.210463						0.701411	0.260103	KRS1
-0.8962	NaN	-0.8962	#VALUE!						1	1	SCW4
-0.913407	0.319618	-0.913407	-0.319618						0.850126	0.784326	RPL24B
-0.916535	1.13777	-0.916535	-1.13777						0.524297	0.658706	AAT2
-0.932196	0.561888	-0.932196	-0.561888						0.504124	0.564485	SES1
-0.934979	-0.069134	-0.934979	0.069134						0.758438	0.9706	SIS1
-0.935917	0.334225	-0.935917	-0.334225						0.585799	0.754257	FAS2
-0.937353	0.580724	-0.937353	-0.580724						0.485844	0.903953	FRS1
-0.938542	0.430285	-0.938542	-0.430285						0.034923	0.647682	RPL26A
-0.957272	0.432852	-0.957272	-0.432852						0.388022	0.212934	MBF1
-0.978634	0.950244	-0.978634	-0.950244						0.0521451	0.0472983	FPR4
-1.00193	0.50711	-1.00193	-0.50711						0.840943	0.919341	VMA4
-1.00897	0.533563	-1.00897	-0.533563						0.901677	0.599888	RPL11B;RPL11A
-1.01955	1.08767	-1.01955	-1.08767				+		0.888285	0.455765	EPS1
-1.03593	NaN	-1.03593	#VALUE!				+		1	1	YOR296W
-1.15178	NaN	-1.15178	#VALUE!				+		0.710544	0.661787	SRP40
-1.16475	NaN	-1.16475	#VALUE!				+		1	1	DOT5
-1.17212	NaN	-1.17212	#VALUE!				+		1	1	YRB1
-1.1726	NaN	-1.1726	#VALUE!				+		1	1	WBP1
-1.18971	1.57744	-1.18971	-1.57744				+		1	1
-1.19225	NaN	-1.19225	#VALUE!				+		0.00601552	0.0239073	AFG2
-1.27638	2.80164	-1.27638	-2.80164		+		+		0.711896	0.931277	UBA1
-1.28455	1.00411	-1.28455	-1.00411				+		0.566564	0.531624	LSP1
-1.28715	1.43253	-1.28715	-1.43253				+		0.522764	0.714768	HSP60
-1.32688	2.05547	-1.32688	-2.05547				+		1	1
-1.34821	1.17409	-1.34821	-1.17409				+		0.838807	0.526889	RPL4A
-1.3552	1.06143	-1.3552	-1.06143				+		0.765585	0.938092	CDC19
-1.35735	1.15821	-1.35735	-1.15821				+		0.252125	0.352425	RPL8A
-1.3579	NaN	-1.3579	#VALUE!				+		0.978827	0.847078	MIP1
-1.35808	1.09302	-1.35808	-1.09302				+		0.53577	0.660161	RPS8B;RPS8A
-1.39661	1.35129	-1.39661	-1.35129				+		0.027553	0.0262725	FPR3
-1.40049	1.28469	-1.40049	-1.28469				+		0.530559	0.950221	ALA1
-1.41758	1.29566	-1.41758	-1.29566				+		0.379232	0.44608	RPS31
-1.44367	1.14815	-1.44367	-1.14815				+		0.150882	0.238764	GND1
-1.5041	1.31266	-1.5041	-1.31266				+		0.643948	0.671268	YHB1
-1.51466	1.21095	-1.51466	-1.21095				+		0.456126	0.330801	TDH3
-1.54258	1.1097	-1.54258	-1.1097				+		0.0882857	0.0294217	MMF1
-1.5664	1.17242	-1.5664	-1.17242				+		0.341202	0.346672	RPL25
-1.5927	1.39556	-1.5927	-1.39556				+		0.318536	0.494175	SSZ1
-1.61847	1.48944	-1.61847	-1.48944				+		0.759368	0.888457	ARC1
-1.6198	NaN	-1.6198	#VALUE!				+		1	1	MDH1
-1.62825	1.27912	-1.62825	-1.27912				+		0.881024	0.923427	SSC1
-1.63393	1.87267	-1.63393	-1.87267				+		0.887681	0.948006	TAL1
-1.65258	1.44816	-1.65258	-1.44816				+		0.306253	0.361555	RPL16A
-1.67089	2.33568	-1.67089	-2.33568		+		+		0.362913	0.55016	ERG10
-1.67627	NaN	-1.67627	#VALUE!				+		1	1	PRP6
-1.68311	2.28777	-1.68311	-2.28777				+		0.712056	0.953721
-1.68864	2.16713	-1.68864	-2.16713				+		1	1	CYS3
-1.69741	1.64302	-1.69741	-1.64302				+		1	1	YOP1
-1.70374	NaN	-1.70374	#VALUE!				+		1	1	PRO2
-1.70972	1.79106	-1.70972	-1.79106				+		0.222627	0.34252	RPL13B
-1.71795	1.24117	-1.71795	-1.24117				+		0.252967	0.357263	RPL7B
-1.7427	1.49968	-1.7427	-1.49968				+		0.10862	0.286854	PDC1
-1.75755	1.49196	-1.75755	-1.49196				+		0.987128	0.651494	MLC1
-1.76381	NaN	-1.76381	#VALUE!				+		1	1	SAM4
-1.78185	1.04474	-1.78185	-1.04474				+		0.784506	0.950276	RPS12
-1.78742	NaN	-1.78742	#VALUE!				+		1	1	LYS9
-1.78777	2.26691	-1.78777	-2.26691				+		0.826466	0.661743	URA1
-1.80314	1.89782	-1.80314	-1.89782				+		1	1	ACP1
-1.8038	1.38631	-1.8038	-1.38631				+		0.5492	0.617846	SSA2
-1.82174	1.23554	-1.82174	-1.23554				+		0.575478	0.899685	HOM6
-1.8311	1.62241	-1.8311	-1.62241				+		0.341709	0.305009	RPL6B
-1.83887	NaN	-1.83887	#VALUE!				+		0.199793	0.7345	RPL21A
-1.88316	1.38245	-1.88316	-1.38245				+		0.16295	0.325976	RPL30
-1.8925	NaN	-1.8925	#VALUE!	+			+		0.732802	0.933183	UTP8
-1.89486	1.5143	-1.89486	-1.5143				+		0.229035	0.349734	RPL14A
-1.91061	NaN	-1.91061	#VALUE!				+		1	0.102091	GPD1
-1.92407	NaN	-1.92407	#VALUE!				+		1	1	URA4
-1.92681	1.44684	-1.92681	-1.44684				+		0.898381	0.489946	SSE1
-1.94076	1.0878	-1.94076	-1.0878				+		0.196166	0.317311	RPL20B;RPL20A
-1.94887	1.27656	-1.94887	-1.27656				+		0.740199	0.742551	GRX2
-2.00851	2.12443	-2.00851	-2.12443				+		0.14783	0.658798	HSP82
-2.02991	1.87476	-2.02991	-1.87476				+		0.011625	0.0718789	ARG1
-2.03221	1.42557	-2.03221	-1.42557				+		0.230089	0.234371	SCP160
-2.07012	1.27602	-2.07012	-1.27602				+		0.23436	0.40814	RPL36B
-2.07042	1.44031	-2.07042	-1.44031	+			+		1	0.577417	CMD1
-2.11497	1.11809	-2.11497	-1.11809				+		0.605733	0.631476	SSA1
-2.18515	2.93191	-2.18515	-2.93191		+		+		0.842378	0.77315	FBA1
-2.19773	1.41884	-2.19773	-1.41884	+			+		0.582812	0.568518	THR4
-2.20689	1.50944	-2.20689	-1.50944				+		0.343356	0.531352	ACT1
-2.26646	1.94005	-2.26646	-1.94005				+		0.317311	0.356857	RPL8B
-2.2693	3.78764	-2.2693	-3.78764		+		+		1	1	HOR2
-2.28455	1.59168	-2.28455	-1.59168				+		0.213508	0.45753	RPL19B;RPL19A
-2.2986	1.64998	-2.2986	-1.64998				+		0.326104	0.321498	RPL15A
-2.31682	1.45749	-2.31682	-1.45749				+		0.256248	0.352625	RPL3
-2.36907	1.41662	-2.36907	-1.41662				+		0.187485	0.326621	RPL33B
-2.40103	2.16289	-2.40103	-2.16289				+		0.683369	0.836563	EFT1
-2.48875	1.36401	-2.48875	-1.36401				+		0.0230672	0.0511035	PGI1
-2.52791	1.50259	-2.52791	-1.50259				+		0.875952	0.668637	RPL16B
-2.55393	2.25562	-2.55393	-2.25562				+		0.909229	0.316849	HSP10
-2.56696	2.48223	-2.56696	-2.48223	+			+		0.316447	0.544481	TKL1
-2.66887	1.76876	-2.66887	-1.76876	+			+		1	0.43406	PMI40
-2.68399	2.11597	-2.68399	-2.11597				+		0.418518	0.564188	RPS21B;RPS21A
-2.69619	2.18906	-2.69619	-2.18906				+		0.321903	0.308979	RPL18B;RPL18A
-2.70566	1.8242	-2.70566	-1.8242	+			+		0.189576	0.370568	TIF1
-2.77982	1.74144	-2.77982	-1.74144				+		0.987398	0.543183	HXK2
-2.78966	1.02297	-2.78966	-1.02297	+			+		0.403688	0.504716	BAT1
-2.79186	2.46592	-2.79186	-2.46592				+		0.201701	0.312697	RPP2A
-3.05661	2.62033	-3.05661	-2.62033	+			+		0.418502	0.854219	MET6
-3.09468	2.20495	-3.09468	-2.20495	+			+		0.369119	0.959729	SAH1
-3.2911	2.52765	-3.2911	-2.52765	+			+		0.365506	0.315572	RPP2B
-3.41172	2.25381	-3.41172	-2.25381	+			+		0.078636	0.190282	SHM2
-3.46487	2.66081	-3.46487	-2.66081	+			+		0.440076	0.729844	HSC82
-3.51227	2.69642	-3.51227	-2.69642	+			+		0.303286	0.276892	RPP1A
-3.82186	1.72849	-3.82186	-1.72849	+			+		0.175954	0.479965	LEU1
-1.02046	0.163885	-1.02046	-0.163885						0.30325	0.423071	ACC1
-1.03159	0.164143	-1.03159	-0.164143						0.784749	0.53504	RPL42B;RPL42A
-1.03484	0.902112	-1.03484	-0.902112						0.865644	0.905407	SSB1
-1.03697	0.191184	-1.03697	-0.191184						0.19416	0.223135	GRS1
-1.04677	0.252416	-1.04677	-0.252416						0.567512	0.552507	TEF4
-1.05712	-0.692641	-1.05712	0.692641						1	1	TMA22
-1.10439	-0.161266	-1.10439	0.161266						0.575724	0.689444	YDJ1
-1.11357	0.536451	-1.11357	-0.536451						0.663264	0.420352	HOM2
-1.11582	-0.894563	-1.11582	0.894563						1	1	NCA2
-1.12391	0.0180643	-1.12391	-0.0180643						0.383802	0.352991	GET3
-1.12951	0.837701	-1.12951	-0.837701						0.543453	0.964922	ERG6
-1.14	0.94703	-1.14	-0.94703						0.793198	0.414151	SEC53
-1.17381	0.698752	-1.17381	-0.698752						0.324646	0.371466	RPL27A;RPL27B
-1.18456	0.724738	-1.18456	-0.724738						0.805835	0.482107	NUM1
-1.19344	-0.0493823	-1.19344	0.0493823						1	0.722507	TOM40
-1.19929	0.990301	-1.19929	-0.990301						1	0.116465	TIF3
-1.20766	0.95442	-1.20766	-0.95442						0.902554	0.538412	TDH1
-1.21354	-0.000562751	-1.21354	0.000562751						0.271384	0.135281	PDB1
-1.22061	0.879549	-1.22061	-0.879549						0.761415	0.915802	RPS9B
-1.22078	-0.240674	-1.22078	0.240674						1	0.630659	SSB2
-1.22898	0.526369	-1.22898	-0.526369						0.945871	0.892789	RPL17A
-1.25315	0.506297	-1.25315	-0.506297						1	1	SRV2
-1.28268	0.630033	-1.28268	-0.630033						0.696146	0.902158	GUS1
-1.2894	0.610889	-1.2894	-0.610889						0.60973	0.474255	PAB1
-1.29655	0.86758	-1.29655	-0.86758						0.978156	0.420608	ILV5
-1.31549	0.875623	-1.31549	-0.875623						0.883693	0.901387	ARO2
-1.32413	0.0870554	-1.32413	-0.0870554						0.813035	0.578934	PFK1
-1.35505	0.425889	-1.35505	-0.425889						0.0615728	0.096949	CYS4
-1.35868	0.259544	-1.35868	-0.259544						0.487149	0.133513	TRP5
-1.41043	-1.07169	-1.41043	1.07169						1	1	YCK2
-1.44977	0.00733906	-1.44977	-0.00733906						0.932367	0.280806	ILV3
-1.45522	0.864652	-1.45522	-0.864652						0.101486	1	ARO8
-1.50935	-0.839854	-1.50935	0.839854						1	0.585486	MRPL20
-1.5199	0.769687	-1.5199	-0.769687						0.130689	0.208548	SBP1
-1.54057	0.724214	-1.54057	-0.724214						0.914534	0.960416	PMA1
-1.55796	0.64284	-1.55796	-0.64284						0.33412	0.710067	ASN2
-1.57029	-2.24557	-1.57029	2.24557						0.772778	0.317444
-1.62011	-0.564307	-1.62011	0.564307						0.636896	0.965577	PGC1
-1.67309	-0.934621	-1.67309	0.934621						1	1	AAC3
-1.7013	-1.19982	-1.7013	1.19982						0.372947	0.541269	KSS1
-1.78672	0.780226	-1.78672	-0.780226						0.820963	0.459512	RPL2B;RPL2A
-1.79496	-1.87319	-1.79496	1.87319						0.934868	0.881931	FRK1
-1.88342	-2.73427	-1.88342	2.73427	+					1	0.811517	SRP101
-1.90266	0.757023	-1.90266	-0.757023						0.0850469	0.260691	YRA2
-1.9179	0.746571	-1.9179	-0.746571						0.0706342	0.809767	ZUO1
-1.96872	0.725174	-1.96872	-0.725174						0.230658	0.118746	POR1
-1.99914	-1.14803	-1.99914	1.14803	+					0.764604	0.525559	IKI3
-2.03599	0.15562	-2.03599	-0.15562						0.16127	0.388604	MET17
-2.08865	0.93259	-2.08865	-0.93259						0.914794	0.55324	TDH2
-2.1504	0.926835	-2.1504	-0.926835						0.284602	0.343881	RPP0
-2.15798	-0.743159	-2.15798	0.743159	+					0.889647	0.575402	NCL1
-2.30857	0.0556121	-2.30857	-0.0556121						1	1	PEX11
-2.50365	-0.602197	-2.50365	0.602197	+					0.0101733	0.00200667	CIT2
-3.22095	-0.296191	-3.22095	0.296191	+					1	1	ARC35
-3.22634	-0.934621	-3.22634	0.934621	+					0.0385882	0.00882952	BNA3
-3.81172	-0.615818	-3.81172	0.615818	+					0.875958	1	VPS13
