# Supplementary material for: Nhp2 is a reader of H2AQ105me and part of a network integrating metabolism with rRNA synthesis
Source: EMBO Rep. 2021 Aug 19;22(10):e52435. doi: 10.15252/embr.202152435 (PMC8490984; doi:10.15252/embr.202152435)
Supplement: Supplementary file 4 — Dataset EV2 [file EMBR-22-e52435-s003.xlsx]

## Sheet: Sheet1
Dataset EV2 - Peak regions called for Nhp2 ChIP
chrom	start	end	length	p.value	fdr	strand	gene.name
chrXII	636930	639990	3060	1.12E-21	6.68E-19	+	YLR249W
chrV	67590	68670	1080	3.05E-15	1.59E-12	-	YEL046C
chrI	71910	73350	1440	9.35E-12	4.45E-09	+	YAL038W
chrI	71910	73350	1440	9.35E-12	4.45E-09	-	YAL037C-B
chrII	477990	478980	990	2.38E-11	1.11E-08	+	YBR118W
chrXII	491940	492570	630	2.92E-11	1.35E-08	-	YLR163C
chrXII	810000	810900	900	6.20E-11	2.85E-08	+	YLR342W
chrIII	138150	138960	810	3.99E-10	0.000000174	+	YCR012W
chrIII	138150	138960	810	3.99E-10	0.000000174	-	YCR013C
chrXVI	45000	45270	270	1.75E-09	0.000000742	-	YPL263C
chrVII	480960	482940	1980	2.29E-09	0.000000961	-	YGL008C
chrXII	378540	378990	450	4.26E-09	0.000001765	+	YLR115W
chrVI	227970	228240	270	5.23E-09	2.14E-06	+	YFR036W-A
chrVI	227970	228240	270	5.23E-09	2.14E-06	-	YFR037C
chrXV	159210	160470	1260	1.14E-08	4.45E-06	+	YOL086W-A
chrXV	159210	160470	1260	1.14E-08	4.45E-06	-	YOL086C
chrXII	811530	812430	900	1.43E-08	5.50E-06	+	YLR342W
chrXI	163530	164070	540	0.00000002	7.63E-06	+	YKL153W
chrXI	163530	164070	540	0.00000002	7.63E-06	-	YKL152C
chrXIII	889380	889650	270	2.04E-08	0.000007745	-	YMR308C
chrII	376470	377640	1170	2.93E-08	1.10E-05	-	YBR069C
chrXI	326340	327330	990	5.92E-08	2.15E-05	-	YKL060C
chrVII	806400	807030	630	9.17E-08	3.28E-05	-	YGR159C
chrV	78660	79110	450	1.08E-07	3.84E-05	+	YEL040W
chrXV	286560	287550	990	1.25E-07	4.31E-05	+	YOL020W
chrXIII	887670	888300	630	1.43E-07	4.89E-05	+	YMR307W
chrXIII	887670	888300	630	1.43E-07	4.89E-05	-	YMR307C-A
chrV	406080	406800	720	3.09E-07	0.000101392	+	YER123W
chrXII	673470	673830	360	0.000000346	0.000111811	-	YLR264C-A
chrIX	298440	298710	270	3.67E-07	0.000117364	-	YIL030C
chrXV	897390	897840	450	4.36E-07	0.00013753	-	YOR310C
chrXV	548460	548730	270	4.95E-07	0.000154832	+	YOR118W
chrX	663750	664290	540	5.36E-07	0.000166748	-	YJR129C
chrIV	331290	331650	360	5.88E-07	0.00018065	+	YDL070W
chrXI	133740	134010	270	5.96E-07	0.000182229	-	YKL167C
chrXVI	131580	131850	270	6.01E-07	0.000182747	+	YPL222W
chrXIII	893790	894780	990	7.55E-07	0.000228627	-	YMR309C
chrXII	110160	110430	270	0.000000813	0.000244831	-	YLL018C
chrXII	545580	545940	360	8.16E-07	0.000244831	+	YLR196W
chrXVI	811350	812250	900	8.99E-07	0.000267612	-	YPR138C
chrXVI	717030	717300	270	1.13E-06	0.000330459	-	YPR091C
chrVII	882450	883710	1260	1.38E-06	0.000397417	-	YGR192C
chrXIII	252360	252630	270	1.85E-06	0.000518354	-	YML008C
chrIV	743490	743760	270	2.19E-06	0.000592093	-	YDR143C
chrXII	485640	485910	270	2.30E-06	0.000616139	+	YLR159W
chrXII	485640	485910	270	2.30E-06	0.000616139	-	YLR159C-A
chrVII	240210	240840	630	2.38E-06	0.000635535	+	YGL141W
chrXVI	700740	702000	1260	2.43E-06	0.000643421	+	YPR080W
chrII	385380	385740	360	2.77E-06	0.000721141	+	YBR073W
chrXV	1041930	1042290	360	3.20E-06	0.000827304	-	YOR375C
chrX	374940	375210	270	3.73E-06	0.000932377	-	YJL038C
chrX	536580	536850	270	3.85E-06	0.000959667	+	YJR054W
chrXVI	142110	142380	270	3.88E-06	0.000959813	-	YPL217C
chrIV	1243530	1243800	270	3.88E-06	0.000959813	+	YDR385W
chrII	530640	531180	540	4.11E-06	0.001010423	-	YBR143C
chrIV	466200	466470	270	4.33E-06	0.001060676	+	YDR011W
chrVII	399060	399330	270	4.44E-06	0.001082838	+	YGL055W
chrXII	786960	787230	270	5.49E-06	0.001305828	+	YLR329W
chrX	627390	627660	270	5.54E-06	0.001312517	+	YJR107W
chrXIII	518670	519390	720	5.65E-06	0.001334201	+	YMR125W
chrXII	232200	233550	1350	0.00000596	0.001392951	-	YLR044C
chrIV	1163160	1163430	270	0.00000601	0.001399789	-	YDR345C
chrVII	341280	341550	270	6.07E-06	0.00140816	+	YGL092W
chrIX	256410	256680	270	6.14E-06	0.001419474	-	YIL052C
chrVII	133380	133650	270	6.47E-06	0.00147532	+	YGL195W
chrXII	838080	839070	990	6.71E-06	0.001505386	-	YLR355C
chrIII	191610	191880	270	6.73E-06	0.001505386	+	YCR034W
chrIII	191610	191880	270	6.73E-06	0.001505386	-	YCR035C
chrXII	709560	709830	270	6.95E-06	0.001548729	-	YLR286C
chrVI	147690	147960	270	7.94E-06	0.001731442	+	YFL001W
chrVI	264870	265320	450	7.97E-06	0.001731442	+	YFR055W
chrXV	28980	29250	270	8.07E-06	0.001747786	-	YOL155C
chrXIV	499680	500580	900	0.000008103	0.001748593	+	YNL067W
chrXVI	75600	75870	270	8.14E-06	0.001750094	-	YPL249C-A
chrXVI	75600	75870	270	8.14E-06	0.001750094	+	YPL250W-A
chrVII	311400	311670	270	8.19E-06	0.001756687	-	YGL102C
chrVII	311400	311670	270	8.19E-06	0.001756687	+	YGL103W
chrXIV	252540	252810	270	8.29E-06	0.001762688	+	YNL209W
chrVII	989100	989370	270	8.29E-06	0.001762688	+	YGR249W
chrXV	730710	730980	270	8.50E-06	0.001799848	-	YOR207C
chrII	300240	300510	270	8.69E-06	0.001823764	+	YBR031W
chrIV	261180	261450	270	8.85E-06	0.001851338	+	YDL112W
chrXVI	721980	722610	630	9.03E-06	0.001877429	-	YPR095C
chrIV	1236510	1238220	1710	1.03E-05	0.002101919	+	YDR381W
chrXVI	398790	399510	720	1.10E-05	0.002221423	-	YPL082C
chrVII	1035630	1036350	720	1.12E-05	0.002243673	+	YGR271W
chrXIV	656010	656280	270	1.14E-05	0.002275886	-	YNR016C
chrXII	659160	659520	360	1.15E-05	0.002275886	+	YLR257W
chrIV	1170000	1170270	270	1.21E-05	0.002378751	+	YDR347W
chrVII	346320	346590	270	1.24E-05	0.002430627	-	YGL087C
chrXVI	900990	901440	450	1.25E-05	0.002445753	+	YPR183W
chrVII	487170	487440	270	1.28E-05	0.002484891	+	YGL006W
chrII	138960	139590	630	1.36E-05	0.002609559	-	YBL042C
chrII	382770	383040	270	1.40E-05	0.002683358	-	YBR072C-A
chrXI	266580	266850	270	0.000014156	0.002700994	-	YKL092C
chrXIV	513810	514080	270	1.45E-05	0.002743839	-	YNL059C
chrXVI	248310	248580	270	1.45E-05	0.002750074	+	YPL160W
chrIV	725490	726030	540	1.49E-05	0.0028048	-	YDR135C
chrIII	167130	167850	720	1.49E-05	0.0028048	-	YCR027C
chrIX	24210	25110	900	1.54E-05	0.002858754	-	YIL169C
chrII	803430	803700	270	1.57E-05	0.002888378	-	YBR298C
chrIV	438750	439470	720	1.58E-05	0.002888378	+	YDL007W
chrXIV	253260	253890	630	0.000015931	0.002908227	+	YNL209W
chrXIII	557460	557730	270	1.68E-05	0.003011401	-	YMR146C
chrXIII	647820	648090	270	1.84E-05	0.003204393	+	YMR192W
chrXII	386460	386730	270	1.86E-05	0.00323927	-	YLR120C
chrVI	220680	220950	270	1.94E-05	0.003325092	-	YFR031C-A
chrXVI	687960	688230	270	1.94E-05	0.003325092	+	YPR071W
chrIX	104040	104310	270	1.96E-05	0.003327819	+	YIL130W
chrXV	724320	725220	900	2.05E-05	0.003462364	+	YOR204W
chrXIII	285570	285840	270	0.00002089	0.003512765	+	YMR010W
chrXIII	526320	527040	720	2.09E-05	0.003512765	+	YMR128W
chrIV	355500	356130	630	2.12E-05	0.003530154	-	YDL055C
chrXI	103140	103410	270	2.25E-05	0.003721631	+	YKL182W
chrII	173700	173970	270	2.31E-05	0.003777379	+	YBL024W
chrXV	156870	157230	360	2.35E-05	0.00381506	-	YOL087C
chrIV	45270	45900	630	2.40E-05	0.003868986	+	YDL229W
chrIV	45270	45900	630	2.40E-05	0.003868986	-	YDL228C
chrXI	639180	639450	270	2.46E-05	0.003945825	-	YKR100C
chrXV	172980	173250	270	2.49E-05	0.003981611	+	YOL081W
chrII	345420	345690	270	2.56E-05	0.004068547	-	YBR055C
chrVIII	66600	66870	270	2.61E-05	0.004105439	-	YHL020C
chrXII	920520	921420	900	2.64E-05	0.0041417	-	YLR399C
chrXII	920520	921420	900	2.64E-05	0.0041417	+	YLR399W-A
chrII	304650	305010	360	2.69E-05	0.004167243	+	YBR033W
chrII	304650	305010	360	2.69E-05	0.004167243	-	YBR034C
chrII	256500	256770	270	2.77E-05	0.004275299	+	YBR010W
chrVII	1023930	1024200	270	2.86E-05	0.004374638	+	YGR266W
chrV	235440	236610	1170	2.89E-05	0.004412264	+	YER042W
chrV	235440	236610	1170	2.89E-05	0.004412264	-	YER043C
chrXV	30330	30600	270	2.92E-05	0.004430848	-	YOL155C
chrX	389520	389790	270	2.96E-05	0.004472165	-	YJL029C
chrX	120870	121410	540	3.05E-05	0.004566009	+	YJL159W
chrII	437850	438120	270	3.08E-05	0.004589017	+	YBR097W
chrIX	186660	186930	270	3.11E-05	0.004594435	-	YIL094C
chrVIII	363690	364140	450	3.11E-05	0.004594435	-	YHR129C
chrXVI	868950	869220	270	3.20E-05	0.004699518	-	YPR163C
chrXVI	693090	694080	990	3.28E-05	0.004758734	-	YPR074C
chrII	374490	375570	1080	3.36E-05	0.004844998	-	YBR068C
chrVI	105210	105480	270	3.38E-05	0.004872752	-	YFL016C
chrXV	722970	723510	540	0.000034574	0.004943333	+	YOR204W
chrXII	595440	595710	270	3.46E-05	0.004943333	+	YLR227W-B
chrXIV	455940	456210	270	0.000034884	0.004960429	+	YNL091W
chrII	617940	618210	270	3.51E-05	0.004975738	-	YBR198C
chrXII	69120	69390	270	3.53E-05	0.004992478	+	YLL035W
chrXII	525240	525510	270	3.55E-05	0.004999178	+	YLR187W
chrXV	1028160	1028700	540	3.65E-05	0.005098577	-	YOR369C
chrXIII	515790	516510	720	3.68E-05	0.005112692	+	YMR124W
chrVII	696690	697410	720	3.72E-05	0.005144754	+	YGR103W
chrII	352350	352620	270	3.80E-05	0.005212689	-	YBR057C
chrXIII	363600	363870	270	3.80E-05	0.005212689	-	YMR047C
chrXVI	599400	599670	270	3.86E-05	0.00527252	+	YPR019W
chrVII	479430	480510	1080	3.93E-05	0.005280207	-	YGL008C
chrVII	903240	903780	540	3.92E-05	0.005280207	-	YGR202C
chrXII	952830	953640	810	3.94E-05	0.005280207	+	YLR413W
chrXII	952830	953640	810	3.94E-05	0.005280207	-	YLR414C
chrVIII	113400	113760	360	4.07E-05	0.005406958	-	YHR005C
chrII	373680	373950	270	0.000042923	0.005613298	-	YBR068C
chrIV	522360	522630	270	4.31E-05	0.005619935	+	YDR035W
chrXIII	658980	659250	270	4.35E-05	0.00566698	-	YMR197C
chrXV	376920	377190	270	4.42E-05	0.005734417	-	YOR023C
chrXV	782010	782280	270	4.51E-05	0.005810216	+	YOR237W
chrXI	122040	122670	630	4.55E-05	0.005825852	-	YKL174C
chrXI	122040	122670	630	4.55E-05	0.005825852	+	YKL173W
chrXV	438840	439200	360	4.58E-05	0.005847413	-	YOR059C
chrII	103500	103770	270	4.64E-05	0.005897713	+	YBL063W
chrXIV	712350	712620	270	4.67E-05	0.005904548	+	YNR048W
chrXV	789390	789930	540	4.73E-05	0.005968374	-	YOR242C
chrV	381240	381510	270	4.76E-05	0.005979008	-	YER110C
chrX	276210	276480	270	4.86E-05	0.00606344	-	YJL084C
chrXV	823770	824040	270	0.000049019	0.006073395	-	YOR267C
chrXIII	798390	798660	270	4.94E-05	0.006094908	+	YMR266W
chrIV	494010	494280	270	5.05E-05	0.006198627	-	YDR026C
chrVI	24840	25200	360	5.11E-05	0.006239533	+	YFL053W
chrIX	255690	255960	270	0.000051177	0.006239533	+	YIL053W
chrXII	251550	251820	270	5.32E-05	0.006470429	-	YLR055C
chrXII	702180	702450	270	5.33E-05	0.006470429	-	YLR278C
chrXIII	621540	621810	270	5.35E-05	0.006489116	+	YMR179W
chrXIII	162540	162810	270	5.37E-05	0.006494182	-	YML056C
chrIII	207090	207630	540	5.42E-05	0.006533411	-	YCR044C
chrXIV	575370	575640	270	5.44E-05	0.006549207	-	YNL031C
chrXII	381060	381330	270	5.72E-05	0.006804326	+	YLR116W
chrXIV	162990	163260	270	5.84E-05	0.006904478	-	YNL257C
chrXVI	761220	761850	630	5.83E-05	0.006904478	+	YPR117W
chrXII	287550	287820	270	5.98E-05	0.007039175	+	YLR079W
chrXIV	360360	360630	270	6.09E-05	0.007144341	+	YNL141W
chrXIV	414180	415080	900	6.18E-05	0.007217875	+	YNL112W
chrXV	334260	334530	270	6.17E-05	0.007217875	+	YOR004W
chrXV	334260	334530	270	6.17E-05	0.007217875	-	YOR005C
chrV	415440	415710	270	6.41E-05	0.007357491	+	YER127W
chrXI	317970	318240	270	0.000065612	0.007411471	+	YKL064W
chrX	95400	95670	270	6.56E-05	0.007411471	+	YJL174W
chrXIII	163350	164160	810	6.83E-05	0.007587848	-	YML056C
chrIX	108990	109620	630	6.97E-05	0.007679473	-	YIL129C
chrVIII	451800	452610	810	6.96E-05	0.007679473	+	YHR174W
chrXIV	24840	25200	360	7.18E-05	0.007876068	+	YNL327W
chrXVI	728100	728370	270	7.16E-05	0.007876068	+	YPR097W
chrXII	283140	283590	450	7.40E-05	0.008032933	+	YLR075W
chrXII	283140	283590	450	7.40E-05	0.008032933	-	YLR076C
chrIV	418680	418950	270	7.62E-05	0.008194708	-	YDL019C
chrXIII	215370	215640	270	7.69E-05	0.008221417	+	YML031W
chrXIII	297360	298350	990	7.71E-05	0.008221864	+	YMR013W-A
chrIV	1482570	1482840	270	7.73E-05	0.008230611	-	YDR520C
chrXIV	626310	626580	270	8.15E-05	0.008560887	-	YNL002C
chrIV	1445760	1446030	270	8.18E-05	0.008574219	-	YDR498C
chrVI	236340	236610	270	8.27E-05	0.008634397	+	YFR040W
chrXI	102060	102780	720	8.33E-05	0.008685605	+	YKL182W
chrIV	1442250	1442520	270	8.60E-05	0.008842574	-	YDR496C
chrXIV	275220	275490	270	8.70E-05	0.008888635	+	YNL193W
chrIX	295560	295830	270	8.81E-05	0.008977754	+	YIL030W-A
chrIX	295560	295830	270	8.81E-05	0.008977754	+	YIL031W
chrXIV	680580	680850	270	8.97E-05	0.009045119	-	YNR031C
chrXII	355050	355320	270	0.000089363	0.009045119	-	YLR106C
chrIV	1244790	1245150	360	9.02E-05	0.009075418	+	YDR385W
chrXV	1013670	1013940	270	0.000090704	0.009103288	-	YOR360C
chrV	49950	50220	270	9.13E-05	0.009126967	-	YEL055C
chrXII	1008270	1008720	450	9.16E-05	0.009139668	-	YLR436C
chrIV	1241190	1241460	270	0.000092141	0.009179305	-	YDR384C
chrIV	471960	472770	810	9.27E-05	0.009207111	+	YDR012W
chrXV	812520	812790	270	9.81E-05	0.009535589	-	YOR259C
chrV	253440	253710	270	9.91E-05	0.009586316	+	YER049W
chrV	81900	82170	270	0.000103118	0.009851507	-	YEL037C
chrIV	1489320	1489590	270	0.000106717	0.010135858	+	YDR524W-C
chrXV	729000	729270	270	0.000107016	0.010136203	+	YOR206W
chrXV	777600	778050	450	0.000108517	0.010194271	+	YOR233W
chrIII	49410	49860	450	0.000110462	0.010305289	-	YCL043C
chrIV	1492110	1492380	270	0.000111356	0.010374395	+	YDR527W
chrX	648810	649080	270	0.000112137	0.010418415	+	YJR121W
chrXIII	626400	626940	540	0.000115019	0.010613168	-	YMR183C
chrX	569520	569880	360	0.000115569	0.010642455	-	YJR070C
chrXVI	399960	400230	270	0.000117805	0.010738191	-	YPL082C
chrIV	1244160	1244430	270	0.000120599	0.010930237	+	YDR385W
chrXIII	48060	48690	630	0.000123937	0.01101473	+	YML111W
chrXIII	672030	672390	360	0.0001233	0.01101473	-	YMR205C
chrIV	781290	781560	270	0.00012497	0.011077231	+	YDR163W
chrXIV	65790	66240	450	0.000125695	0.011097978	+	YNL300W
chrII	66960	67230	270	0.000126269	0.011134098	-	YBL084C
chrXVI	421290	421560	270	0.000126465	0.011136845	+	YPL070W
chrXVI	823500	823770	270	0.000126842	0.01114186	+	YPR145W
chrIV	548910	549180	270	0.000127041	0.011143933	-	YDR046C
chrVII	300960	301590	630	0.00012917	0.01123294	+	YGL111W
chrVII	300960	301590	630	0.00012917	0.01123294	-	YGL110C
chrXVI	688770	689040	270	0.00013434	0.011544338	+	YPR071W
chrXIV	413190	413460	270	0.000138143	0.011721995	+	YNL113W
chrX	647910	648180	270	0.000137557	0.011721995	+	YJR121W
chrXIII	761670	761940	270	0.000147692	0.012179474	+	YMR246W
chrX	524880	525150	270	0.000149687	0.012195927	-	YJR047C
chrIV	1151820	1152090	270	0.000153792	0.012425227	-	YDR341C
chrV	138690	139500	810	0.000163188	0.012947185	-	YEL009C
chrXIV	655290	655560	270	0.000163267	0.012947185	-	YNR016C
chrVIII	157860	158490	630	0.000162533	0.012947185	-	YHR024C
chrXIII	20880	21690	810	0.000164987	0.012958037	-	YML125C
chrXV	568440	568710	270	0.000172011	0.013268739	-	YOR129C
chrXIII	207990	208260	270	0.00017929	0.01364126	-	YML035C
chrXVI	822870	823140	270	0.000188199	0.014108445	+	YPR145W
chrXV	146430	146790	360	0.00018841	0.014108632	+	YOL091W
chrV	477000	477270	270	0.000189398	0.014151246	-	YER155C
chrIV	461610	461880	270	0.000189655	0.014154792	+	YDR007W
chrVII	88740	89010	270	0.000190862	0.014182183	+	YGL215W
chrXVI	25470	25830	360	0.000194215	0.014274291	+	YPL273W
chrVII	223380	223650	270	0.000205171	0.014680823	-	YGL150C
chrXV	485550	485820	270	0.000204867	0.014680823	-	YOR086C
chrXVI	153630	154080	450	0.000206816	0.014703331	+	YPL211W
chrIV	901170	901440	270	0.000216989	0.015066986	-	YDR217C
chrIII	230220	230580	360	0.000216517	0.015066986	+	YCR065W
chrXII	548280	548550	270	0.000220167	0.015189942	-	YLR199C
chrXV	359190	359640	450	0.000222246	0.015263389	+	YOR014W
chrXII	154260	154530	270	0.000227773	0.01552442	-	YLR002C
chrIV	1140210	1140480	270	0.000237718	0.015929018	+	YDR334W
chrVII	518760	519030	270	0.000241064	0.016041802	+	YGR014W
chrXV	143190	143460	270	0.000241793	0.016074495	+	YOL093W
chrI	146790	147060	270	0.000253846	0.016678796	+	YAL002W
chrVIII	54900	55440	540	0.000271394	0.017335812	+	YHL025W
chrVII	243900	244530	630	0.000273402	0.0173722	-	YGL140C
chrVIII	162900	163440	540	0.000277696	0.017464326	-	YHR027C
chrXII	939690	939960	270	0.000281873	0.017581422	+	YLR410W
chrXI	546570	546840	270	0.000283122	0.01764129	-	YKR054C
chrV	76230	76500	270	0.000286032	0.017726385	+	YEL041W
chrXII	814950	815220	270	0.000286815	0.017726385	+	YLR342W
chrXIII	316800	317070	270	0.000284825	0.017726385	+	YMR020W
chrIV	1381230	1381500	270	0.000291189	0.017916692	-	YDR458C
chrXII	825480	825840	360	0.00029917	0.018147668	-	YLR347C
chrXVI	54450	54720	270	0.000300964	0.018225434	-	YPL258C
chrXIII	455130	455400	270	0.000305916	0.018336352	+	YMR093W
chrXV	445680	445950	270	0.000314304	0.018654941	+	YOR063W
chrII	383850	384120	270	0.000315571	0.018664408	+	YBR073W
chrXIV	741060	741330	270	0.000318397	0.018744942	+	YNR060W
chrVII	912600	912870	270	0.000322127	0.018837899	+	YGR208W
chrX	381870	382140	270	0.000325233	0.018946914	+	YJL034W
chrXV	758790	759330	540	0.00032968	0.019081315	+	YOR222W
chrV	480510	480780	270	0.000330152	0.019092307	-	YER155C
chrXIV	722070	722700	630	0.000333386	0.019111538	-	YNR053C
chrX	541620	542160	540	0.00033204	0.019111538	-	YJR056C
chrVII	106470	106740	270	0.000335405	0.019150116	-	YGL206C
chrXIV	459900	460170	270	0.000345558	0.019543214	+	YNL088W
chrX	369450	369720	270	0.000354271	0.019841525	-	YJL039C
chrXV	444960	445230	270	0.000356918	0.01985419	+	YOR063W
chrXV	284220	284490	270	0.000363301	0.019999023	-	YOL021C
chrIV	274050	274680	630	0.000369371	0.020217797	-	YDL104C
chrXV	575730	576180	450	0.0003718	0.020317847	+	YOR133W
chrVII	956430	956700	270	0.000385776	0.02064729	-	YGR233C
chrXV	244980	245250	270	0.000400491	0.021116922	+	YOL045W
chrVII	961110	961380	270	0.000424451	0.021821136	-	YGR235C
chrVII	727920	728460	540	0.00042545	0.021852918	-	YGR119C
chrXV	787680	787950	270	0.000434643	0.02207335	+	YOR241W
chrXIII	74790	75060	270	0.000440933	0.02215953	-	YML099C
chrXIII	194580	194850	270	0.000438685	0.02215953	+	YML042W
chrX	586350	586620	270	0.000440831	0.02215953	+	YJR086W
chrX	586350	586620	270	0.000440831	0.02215953	+	YJR087W
chrX	586350	586620	270	0.000440831	0.02215953	-	YJR088C
chrI	65790	66060	270	0.000459818	0.022622361	-	YAL040C
chrVII	424800	425070	270	0.000461499	0.022670184	+	YGL039W
chrIV	684180	684450	270	0.000463114	0.022732953	-	YDR117C
chrIII	104940	105210	270	0.000477971	0.023076518	-	YCL009C
chrVIII	51570	51840	270	0.000483481	0.023194575	+	YHL027W
chrXVI	839610	839880	270	0.000498141	0.023604986	-	YPR156C
chrIX	23580	23850	270	0.000497211	0.023604986	-	YIL169C
chrVIII	205380	205920	540	0.000505841	0.023742354	+	YHR048W
chrX	213930	214200	270	0.000527276	0.024410113	-	YJL109C
chrXIII	769140	769410	270	0.000532118	0.024583706	+	YMR247W-A
chrI	13140	13410	270	0.000538401	0.024671496	-	YAL064C-A
chrXIII	476550	476820	270	0.00056587	0.025396099	-	YMR105C
chrV	230040	230310	270	0.000590322	0.025916388	+	YER040W
chrIII	18990	19620	630	0.000589906	0.025916388	-	YCL061C
chrXVI	110430	110700	270	0.000596782	0.025987084	+	YPL231W
chrXIII	596700	596970	270	0.000597121	0.025987084	+	YMR167W
chrIII	171270	171810	540	0.000614673	0.026310186	-	YCR028C
chrX	37710	37980	270	0.000657621	0.027228803	+	YJL210W
chrII	106110	106470	360	0.000681682	0.027855491	-	YBL061C
chrVIII	282240	282510	270	0.000690373	0.02807378	+	YHR088W
chrXIII	170460	171000	540	0.00069418	0.028177694	+	YML052W
chrIX	265410	265680	270	0.000718934	0.028801716	-	YIL047C-A
chrIX	265410	265680	270	0.000718934	0.028801716	-	YIL047C
chrIV	1463850	1464480	630	0.000736331	0.028949223	-	YDR507C
