# Supplementary material for: Nhp2 is a reader of H2AQ105me and part of a network integrating metabolism with rRNA synthesis
Source: EMBO Rep. 2021 Aug 19;22(10):e52435. doi: 10.15252/embr.202152435 (PMC8490984; doi:10.15252/embr.202152435)
Supplement: Supplementary file 5 — Dataset EV3 [file EMBR-22-e52435-s006.xlsx]

## Sheet: Sheet1
Dataset EV3 - Nhp2-interacting proteins
negative Log p value	log2 plus/minus	Protein IDs	Protein names	Gene names	Significantly enriched plus/minus
3.91912	7.42394	P28007	H/ACA ribonucleoprotein complex subunit 1	GAR1	+
5.18177	6.54322	P04147	Polyadenylate-binding protein, cytoplasmic and nuclear	PAB1	+
4.57619	5.69195	P32495	H/ACA ribonucleoprotein complex subunit 2	NHP2	+
2.87774	5.67169	Q05022	rRNA biogenesis protein RRP5	RRP5	+
3.8357	5.60874	P53131;P20095	Pre-mRNA-splicing factor ATP-dependent RNA helicase PRP43	PRP43	+
3.93371	5.36092	P33322	H/ACA ribonucleoprotein complex subunit 4	CBF5	+
3.50674	4.99808	P53335	Protein PXR1	PXR1	+
4.15976	4.98243	Q6Q547	H/ACA ribonucleoprotein complex subunit 3	NOP10	+
3.82285	4.78642	Q12414;P0C2I5;Q03612;Q03434;Q12273;P0C2I7;P0C2I3;P47098;P0C2I6;O13527	Transposon Ty1-PL Gag-Pol polyprotein;Capsid protein;Ty1 protease;Integrase;Reverse transcriptase/ribonuclease H;Transposon Ty1-LR2 Gag-Pol polyprotein;Capsid protein;Ty1 protease;Integrase;Reverse transcriptase/ribonuclease H;Transposon Ty1-ER1 Gag-Pol polyprotein;Capsid protein;Ty1 protease;Integrase;Reverse transcriptase/ribonuclease H;Transposon Ty1-ML2 Gag-Pol polyprotein;Capsid protein;Ty1 …	TY1B-PL;TY1B-LR2;TY1B-ER1;TY1B-ML2;TY1B-OL;TY1B-LR4;TY1B-DR6;TY1B-JR1;TY1B-LR3;TY1B-A	+
4.41351	4.48889	P32583	Suppressor protein SRP40	SRP40	+
4.88732	4.39171	Q12159	RNA annealing protein YRA1	YRA1	+
3.50984	4.34912	P0CX50;P0CX49	60S ribosomal protein L18-B;60S ribosomal protein L18-A	RPL18B;RPL18A	+
1.83083	4.31264	P36049	rRNA-processing protein EBP2	EBP2	+
3.73109	4.2529	P02400	60S acidic ribosomal protein P2-beta	RPP2B	+
2.54924	4.00477	P50095;O42831	Inosine-5-monophosphate dehydrogenase 3	IMD3	+
2.67936	3.67801	P05319	60S acidic ribosomal protein P2-alpha	RPP2A	+
2.7156	3.65768	P10962	Protein MAK16	MAK16	+
2.45033	3.52888	P23248	40S ribosomal protein S1-B	RPS1B	+
3.23154	3.46308	P37838	Nucleolar protein 4	NOP4	+
1.60074	3.44506	P49626	60S ribosomal protein L4-B	RPL4B	+
2.13839	3.41554	Q08235	Ribosome biogenesis protein BRX1	BRX1	+
2.75027	3.39567	P25443	40S ribosomal protein S2	RPS2	+
3.98215	3.39393	P05317	60S acidic ribosomal protein P0	RPP0	+
2.35437	3.35998	P39990	13 kDa ribonucleoprotein-associated protein	SNU13	+
2.51191	3.23637	Q02326	60S ribosomal protein L6-A	RPL6A	+
1.34842	3.17754	P05740	60S ribosomal protein L17-A	RPL17A	+
3.41608	3.1314	P26784	60S ribosomal protein L16-A	RPL16A	+
2.83032	3.1104	P10622	60S acidic ribosomal protein P1-beta	RPP1B	+
2.01632	3.05543	P51402	60S ribosomal protein L37-B	RPL37B	+
2.93954	3.055	P32324	Elongation factor 2	EFT1	+
1.70374	3.04626	Q04119	Endopolyphosphatase	PPN1	+
4.1552	2.99049	Q02892	Nucleolar GTP-binding protein 1	NOG1	+
3.02541	2.98492	P29453	60S ribosomal protein L8-B	RPL8B	+
3.61218	2.9453	P21304	Periodic tryptophan protein 1	PWP1	+
2.1802	2.93913	Q06679	U3 small nucleolar RNA-associated protein 4	UTP4	+
2.35184	2.88003	Q12117	Protein MRH1	MRH1	+
6.98809	2.83244	P0CX40;P0CX39	40S ribosomal protein S8-B;40S ribosomal protein S8-A	RPS8B;RPS8A	+
2.00714	2.79305	P04456	60S ribosomal protein L25	RPL25	+
2.31021	2.7428	P53336	Uncharacterized protein YGR283C	YGR283C	+
3.50628	2.6885	P53883	Nucleolar protein 13	NOP13	+
2.10069	2.68015	P53551	Histone H1	HHO1	+
2.7294	2.6347	P12695	Dihydrolipoyllysine-residue acetyltransferase component of pyruvate dehydrogenase complex, mitochondrial	LAT1	+
3.81995	2.61485	P10664	60S ribosomal protein L4-A	RPL4A	+
4.08544	2.57174	P0CX83;P0CX82	60S ribosomal protein L19-B;60S ribosomal protein L19-A	RPL19B;RPL19A	+
2.01717	2.57065	P39744	Nucleolar complex protein 2	NOC2	+
2.62829	2.53793	Q07623	Nucleolar protein 6	NOP6	+
2.48587	2.5143	P10659	S-adenosylmethionine synthase 1	SAM1	+
4.15975	2.48986	P26785	60S ribosomal protein L16-B	RPL16B	+
4.54613	2.47057	O13516;P05755	40S ribosomal protein S9-A;40S ribosomal protein S9-B	RPS9A;RPS9B	+
6.15064	2.46701	P0CX48;P0CX47	40S ribosomal protein S11-B;40S ribosomal protein S11-A	RPS11B;RPS11A	+
1.66964	2.4517	Q04660	Ribosome biogenesis protein ERB1	ERB1	+
4.7026	2.44303	P0CX36;P0CX35	40S ribosomal protein S4-B;40S ribosomal protein S4-A	RPS4B;RPS4A	+
3.24081	2.43971	Q06078	U3 small nucleolar RNA-associated protein 21	UTP21	+
3.9054	2.42997	P05744	60S ribosomal protein L33-A	RPL33A	+
4.80763	2.41196	P05745	60S ribosomal protein L36-A	RPL36A	+
2.62528	2.35138	Q07915	Ribosome biogenesis protein RLP24	RLP24	+
2.20946	2.33863	Q02931	NET1-associated nuclear protein 1	NAN1	+
2.15843	2.31266	P0CX44;P0CX43	60S ribosomal protein L1-B;60S ribosomal protein L1-A	RPL1B;RPL1A	+
2.08874	2.30888	Q08208	Nucleolar protein 12	NOP12	+
3.66281	2.29477	P05739	60S ribosomal protein L6-B	RPL6B	+
4.80959	2.26605	P46990	60S ribosomal protein L17-B	RPL17B	+
1.69242	2.25215	P43613	ER-localized J domain-containing protein 5	ERJ5	+
2.26323	2.23144	Q03525	Protein TMA23	TMA23	+
5.36524	2.2133	P41805	60S ribosomal protein L10	RPL10	+
3.68736	2.20976	Q12672	60S ribosomal protein L21-B	RPL21B	+
4.12359	2.15952	P15565-2;P15565	tRNA (guanine(26)-N(2))-dimethyltransferase, mitochondrial	TRM1	+
4.30671	2.15082	P40212	60S ribosomal protein L13-B	RPL13B	+
3.99239	2.12737	P02309	Histone H4	HHF1	+
1.76443	2.03497	P53941	U3 small nucleolar ribonucleoprotein protein IMP4	IMP4	+
2.60389	2.01183	P0CX54;P0CX53	60S ribosomal protein L12-B;60S ribosomal protein L12-A	RPL12B;RPL12A	+
3.93298	2.00833	P05737	60S ribosomal protein L7-A	RPL7A	+
4.0109	1.99185	P0CX46;P0CX45	60S ribosomal protein L2-B;60S ribosomal protein L2-A	RPL2B;RPL2A	+
3.72592	1.97868	P38754;P36105	60S ribosomal protein L14-B;60S ribosomal protein L14-A	RPL14B;RPL14A	+
1.55432	1.97328	P40010	Nuclear GTP-binding protein NUG1	NUG1	+
3.85473	1.95283	P0CX24;P0CX23	60S ribosomal protein L20-B;60S ribosomal protein L20-A	RPL20B;RPL20A	+
4.67239	1.94405	P0CX30;P0CX29	40S ribosomal protein S23-B;40S ribosomal protein S23-A	RPS23B;RPS23A	+
1.58115	1.93569	Q04867	Uncharacterized protein YMR310C		+
1.68437	1.92505	Q05946	U3 small nucleolar RNA-associated protein 13	UTP13	+
4.73429	1.91994	P33442	40S ribosomal protein S1-A	RPS1A	+
1.33341	1.90828	P47083	U3 small nucleolar RNA-associated protein MPP10	MPP10	+
4.30248	1.8886	P04449	60S ribosomal protein L24-A	RPL24A	+
3.44446	1.86762	P50094	Inosine-5-monophosphate dehydrogenase 4	IMD4	+
1.74465	1.8539	P14120	60S ribosomal protein L30	RPL30	+
1.81647	1.8215	P09440;P07245	C-1-tetrahydrofolate synthase, mitochondrial;Methylenetetrahydrofolate dehydrogenase;Methenyltetrahydrofolate cyclohydrolase;Formyltetrahydrofolate synthetase	MIS1	+
2.15166	1.81723	P16140	V-type proton ATPase subunit B	VMA2	+
3.609	1.80792	P0CX38;P0CX37	40S ribosomal protein S6-B;40S ribosomal protein S6-A	RPS6B;RPS6A	+
4.43866	1.78636	P0CX32;P0CX31	40S ribosomal protein S24-B;40S ribosomal protein S24-A	RPS24B;RPS24A	+
1.68054	1.75683	Q12176	Ribosome biogenesis protein MAK21	MAK21	+
1.91031	1.70921	P17076	60S ribosomal protein L8-A	RPL8A	+
2.94253	1.68649	P05756	40S ribosomal protein S13	RPS13	+
2.3674	1.68095	P34247	U3 small nucleolar RNA-associated protein 11	UTP11	+
2.04732	1.67934	Q04177	U3 small nucleolar RNA-associated protein 5	UTP5	+
3.42989	1.67668	Q02753	60S ribosomal protein L21-A	RPL21A	+
3.79255	1.66898	P0CX28;P0CX27	60S ribosomal protein L42-B;60S ribosomal protein L42-A	RPL42B;RPL42A	+
1.87519	1.65943	Q08287	60S ribosome subunit biogenesis protein NOP8	NOP8	+
4.22209	1.65498	P14126	60S ribosomal protein L3	RPL3	+
3.17836	1.6207	P27476	Nuclear localization sequence-binding protein	NSR1	+
1.82203	1.57577	P05318	60S acidic ribosomal protein P1-alpha	RPP1A	+
4.05912	1.50654	O14455	60S ribosomal protein L36-B	RPL36B	+
3.66565	1.50477	Q01855	40S ribosomal protein S15	RPS15	+
1.50113	1.4654	Q12220	U3 small nucleolar RNA-associated protein 12	DIP2	+
2.43959	1.46063	P35178	Ribosomal RNA-processing protein 1	RRP1	+
2.14939	1.4586	P24000	60S ribosomal protein L24-B	RPL24B	+
2.56935	1.44568	P07259	Protein URA2;Glutamine-dependent carbamoyl-phosphate synthase;Aspartate carbamoyltransferase	URA2	+
3.01746	1.44301	P02293;P02294	Histone H2B.1;Histone H2B.2	HTB1;HTB2	+
2.07011	1.39195	P10964	DNA-directed RNA polymerase I subunit RPA190	RPA190	+
1.74831	1.383	P07342	Acetolactate synthase catalytic subunit, mitochondrial	ILV2	+
4.10299	1.38208	P0CX52;P0CX51	40S ribosomal protein S16-B;40S ribosomal protein S16-A	RPS16B;RPS16A	+
5.35168	1.36641	P0C2H6;P0C2H7	60S ribosomal protein L27-A;60S ribosomal protein L27-B	RPL27A;RPL27B	+
3.44676	1.3575	P38805	Ribosome production factor 1	RPF1	+
1.74686	1.35166	P02557	Tubulin beta chain	TUB2	+
0.688163	1.35073	P53978	Elongation factor 3B	HEF3	+
1.4887	1.33676	P40362	U3 small nucleolar RNA-associated protein 18	UTP18	+
2.65841	1.26153	P87262;P40525	60S ribosomal protein L34-A;60S ribosomal protein L34-B	RPL34A;RPL34B	+
0.910077	1.24936	P40413	T-complex protein 1 subunit epsilon	CCT5	+
2.29277	1.19719	P49166	60S ribosomal protein L37-A	RPL37A	+
1.57975	1.16947	P38130	Probable mannosyltransferase KTR3	KTR3	+
1.75259	1.10775	P21825	Translocation protein SEC62	SEC62	+
0.638612	1.10014	P41056	60S ribosomal protein L33-B	RPL33B
1.61048	1.06558	P15424	ATP-dependent RNA helicase MSS116, mitochondrial	MSS116	+
1.94153	1.06397	P41940	Mannose-1-phosphate guanyltransferase	PSA1	+
1.15002	1.05432	P38779	Proteasome-interacting protein CIC1	CIC1	+
0.818087	1.0503	Q06108	Regulator of the glycerol channel 1	RGC1
1.12312	1.02845	P40422	DNA-directed RNA polymerases I, II, and III subunit RPABC4	RPC10	+
0.710016	1.01565	Q03532	ATP-dependent RNA helicase HAS1	HAS1
1.05983	1.00242	P53742	Nucleolar GTP-binding protein 2	NOG2
3.18548	0.980652	P26321	60S ribosomal protein L5	RPL5	+
2.43566	0.965652	P05748;P54780	60S ribosomal protein L15-A;60S ribosomal protein L15-B	RPL15A;RPL15B	+
2.26647	0.958281	P38631;P40989	1,3-beta-glucan synthase component FKS1	FKS1	+
0.827554	0.934616	P40078	Ribosome biogenesis protein NSA2	NSA2
3.78593	0.929932	P39938	40S ribosomal protein S26-A	RPS26A	+
0.465917	0.885917	Q06506	Ribosomal RNA-processing protein 9	RRP9
1.80907	0.856206	P39015	Suppressor protein STM1	STM1	+
0.493442	0.846223	P51401	60S ribosomal protein L9-B	RPL9B
1.95615	0.84275	P40055	U3 small nucleolar RNA-associated protein 7	UTP7	+
1.31046	0.841141	Q12024	Ribosome biogenesis protein YTM1	YTM1
1.08469	0.797091	P38011	Guanine nucleotide-binding protein subunit beta-like protein	ASC1
1.22357	0.784687	P37263	UPF0743 protein YCR087C-A
2.45314	0.783942	Q3E792;P0C0T4	40S ribosomal protein S25-A;40S ribosomal protein S25-B	RPS25A;RPS25B
0.391142	0.780942	P40024	ABC transporter ATP-binding protein ARB1	ARB1
0.544909	0.738963	P53276	U3 small nucleolar RNA-associated protein 8	UTP8
1.96707	0.719434	P49167	60S ribosomal protein L38	RPL38
0.162742	0.697899	P40991	25S rRNA (cytosine(2870)-C(5))-methyltransferase	NOP2
2.01861	0.682458	P0CX26;P0CX25	60S ribosomal protein L43-B;60S ribosomal protein L43-A	RPL43B;RPL43A
2.36254	0.680036	P38701	40S ribosomal protein S20	RPS20
1.84007	0.638451	P05738	60S ribosomal protein L9-A	RPL9A
1.03243	0.636855	P38112	ATP-dependent RNA helicase MAK5	MAK5
0.579657	0.636187	P12687	54S ribosomal protein L2, mitochondrial	MRP7
2.45323	0.60557	P0CX85;P0CX84	60S ribosomal protein L35-B;60S ribosomal protein L35-A	RPL35B;RPL35A
1.75132	0.587536	P38882	U3 small nucleolar RNA-associated protein 9	UTP9
0.606032	0.57117	Q02979	Glycerophosphodiester phosphodiesterase GDE1	GDE1
1.43831	0.559186	P47079	T-complex protein 1 subunit theta	CCT8
1.96226	0.541444	P39516	40S ribosomal protein S14-B	RPS14B
0.882837	0.5361	P07703	DNA-directed RNA polymerases I and III subunit RPAC1	RPC40
0.379905	0.519936	P42945	U3 small nucleolar RNA-associated protein 10	UTP10
0.628606	0.474567	P38708	Putative proline--tRNA ligase YHR020W	YHR020W
1.18166	0.441898	P14742	Glutamine--fructose-6-phosphate aminotransferase [isomerizing]	GFA1
1.60442	0.413049	P19358	S-adenosylmethionine synthase 2	SAM2
0.684531	0.396272	P32899	U3 small nucleolar ribonucleoprotein protein IMP3	IMP3
0.315996	0.390658	P42846	Protein KRI1	KRI1
1.8981	0.369151	P48164	40S ribosomal protein S7-B	RPS7B
1.68454	0.366877	P48361	Activator of SKN7 protein 10	ASK10
1.08235	0.352819	P05750	40S ribosomal protein S3	RPS3
0.657796	0.343526	P25617	Uncharacterized protein YCR016W
0.318759	0.32406	P32835;P32836	GTP-binding nuclear protein GSP1/CNR1;GTP-binding nuclear protein GSP2/CNR2	GSP1;GSP2
0.243031	0.26745	P32481	Eukaryotic translation initiation factor 2 subunit gamma	GCD11
0.170966	0.243202	P16862	ATP-dependent 6-phosphofructokinase subunit beta	PFK2
0.626465	0.211365	P14063	54S ribosomal protein L31, mitochondrial	MRPL31
1.11022	0.206404	Q12460	Nucleolar protein 56	NOP56
0.334548	0.204923	P38789	Ribosome biogenesis protein SSF1	SSF1
0.14119	0.196541	P32387	54S ribosomal protein L41, mitochondrial	MRP20
0.927264	0.193685	Q04013	Mitochondrial DNA replication protein YHM2	YHM2
0.605098	0.191684	P32342	Signal recognition particle subunit SRP21	SRP21
0.596649	0.173625	P0C2H8	60S ribosomal protein L31-A	RPL31A
0.0617844	0.17245	Q12466;P48231	Tricalbin-1	TCB1
0.994341	0.170278	P0CX56;P0CX55	40S ribosomal protein S18-B;40S ribosomal protein S18-A	RPS18B;RPS18A
1.29137	0.166589	Q3E757;P0C0W9	60S ribosomal protein L11-B;60S ribosomal protein L11-A	RPL11B;RPL11A
0.584888	0.155759	P38061	60S ribosomal protein L32	RPL32
0.177646	0.141871	P32466	Low-affinity glucose transporter HXT3	HXT3
0.0413451	0.121424	P05749;P56628	60S ribosomal protein L22-A;60S ribosomal protein L22-B	RPL22A;RPL22B
0.0718964	0.0761967	P07264	3-isopropylmalate dehydratase	LEU1
0.231638	0.0714169	P53163	54S ribosomal protein L12, mitochondrial	MNP1
0.0606402	0.0483379	P07260	Eukaryotic translation initiation factor 4E	CDC33
0.0301002	0.0328623	P38630	Replication factor C subunit 1	RFC1
0.011646	0.022789	P25635	Periodic tryptophan protein 2	PWP2
0.00409433	0.00262642	P22138	DNA-directed RNA polymerase I subunit RPA135	RPA135
0.0123924	-0.00366529	P40150	Heat shock protein SSB2	SSB2
0.00374095	-0.00621287	P32608	Retrograde regulation protein 2	RTG2
0.0117056	-0.00629298	P00549;P52489	Pyruvate kinase 1	CDC19
0.0247943	-0.0331739	Q12522	Eukaryotic translation initiation factor 6	TIF6
0.0392816	-0.0384121	P53136	Ribosome biogenesis protein NSA1	NSA1
0.233559	-0.0411746	P26786	40S ribosomal protein S7-A	RPS7A
0.09987	-0.0533962	P06169;P16467;P26263;Q07471	Pyruvate decarboxylase isozyme 1	PDC1
0.299347	-0.0629539	P14127;P02407	40S ribosomal protein S17-B;40S ribosomal protein S17-A	RPS17B;RPS17A
0.0689505	-0.0851409	P10591;P09435	Heat shock protein SSA1	SSA1
0.219293	-0.0968068	P15646	rRNA 2-O-methyltransferase fibrillarin	NOP1
0.0754754	-0.141702	P53252;Q12230	Sphingolipid long chain base-responsive protein PIL1	PIL1
0.218417	-0.141727	P39954	Adenosylhomocysteinase	SAH1
0.575509	-0.145317	Q04711;P0C2I2;P0C2J0;Q12088;Q03619;O13535;Q12470;Q12217;Q04706;P0CX69;P0CX68;P0CX67;P0CX66;P0CX65;P0CX60;P0CX59;P0C2I4;Q12441;P47099;P0CX58;P0CX57;O74302;Q12391	Transposon Ty1-ML1 Gag-Pol polyprotein;Capsid protein;Ty1 protease;Integrase;Reverse transcriptase/ribonuclease H;Transposon Ty1-DR5 Gag-Pol polyprotein;Capsid protein;Ty1 protease;Integrase;Reverse transcriptase/ribonuclease H;Transposon Ty1-PR2 Gag-Pol polyprotein;Capsid protein;Ty1 protease;Integrase;Reverse transcriptase/ribonuclease H;Transposon Ty1-LR1 Gag-Pol polyprotein;Capsid protein;Ty1…	TY1B-ML1;TY1B-DR5;TY1B-PR2;TY1B-LR1;TY1B-ER2;TY1B-H
0.132387	-0.151208	P38088-2;P38088	Glycine--tRNA ligase 1, mitochondrial	GRS1
0.376684	-0.154971	Q12499	Nucleolar protein 58	NOP58
0.101972	-0.183961	P20448	ATP-dependent RNA helicase HCA4	HCA4
0.196526	-0.184603	P34241	Nucleolar pre-ribosomal-associated protein 1	URB1
0.113382	-0.192479	P00830	ATP synthase subunit beta, mitochondrial	ATP2
0.11188	-0.20479	Q06218	ATP-dependent RNA helicase DBP9	DBP9
0.330222	-0.223633	P09734;P09733	Tubulin alpha-3 chain;Tubulin alpha-1 chain	TUB3;TUB1
0.557996	-0.239099	P26783	40S ribosomal protein S5	RPS5
1.17974	-0.243139	Q06511	Ribosomal RNA-processing protein 15	RRP15
0.346912	-0.254798	P22147	5-3 exoribonuclease 1	XRN1
0.558717	-0.269377	P48589	40S ribosomal protein S12	RPS12
0.189914	-0.275306	P22354	54S ribosomal protein L20, mitochondrial	MRPL20
0.5291	-0.280334	P16474	78 kDa glucose-regulated protein homolog	KAR2
0.933308	-0.311358	P21954	Isocitrate dehydrogenase [NADP], mitochondrial	IDP1
1.52522	-0.317586	P39730	Eukaryotic translation initiation factor 5B	FUN12
1.00309	-0.344521	P38711;P35997	40S ribosomal protein S27-B;40S ribosomal protein S27-A	RPS27B;RPS27A
0.813896	-0.354033	Q3E7Y3;P0C0W1	40S ribosomal protein S22-B;40S ribosomal protein S22-A	RPS22B;RPS22A
0.520158	-0.359594	Q07896	Nucleolar complex-associated protein 3	NOC3
0.303005	-0.372826	P17255	V-type proton ATPase catalytic subunit A;Endonuclease PI-SceI	VMA1
0.963856	-0.396332	P53261	Pescadillo homolog	NOP7
0.84399	-0.403751	Q08745;P46784	40S ribosomal protein S10-A;40S ribosomal protein S10-B	RPS10A;RPS10B
0.441903	-0.40416	P25694	Cell division control protein 48	CDC48
1.47668	-0.414551	Q07897	Protein CMS1	CMS1
0.52477	-0.419457	P32787	Mitochondrial genome maintenance protein MGM101	MGM101
0.860255	-0.421121	Q12339	rRNA-processing protein UTP23	UTP23
0.71169	-0.426779	P53145	Large subunit GTPase 1	LSG1
0.901532	-0.476435	P0CX34;P0CX33	40S ribosomal protein S30-B;40S ribosomal protein S30-A	RPS30B;RPS30A
1.43873	-0.480223	Q06685	Inositol hexakisphosphate and diphosphoinositol-pentakisphosphate kinase	VIP1
0.533939	-0.494507	P33399	La protein homolog	LHP1
2.20733	-0.520797	P05759	Ubiquitin-40S ribosomal protein S31;Ubiquitin;40S ribosomal protein S31	RPS31
1.15817	-0.528386	P00358	Glyceraldehyde-3-phosphate dehydrogenase 2	TDH2
1.35512	-0.531993	P16521	Elongation factor 3A	YEF3
2.77401	-0.533527	P20447	ATP-dependent RNA helicase DBP3	DBP3
1.95448	-0.584553	P10592;P22202	Heat shock protein SSA2	SSA2
0.447122	-0.593841	P22139	DNA-directed RNA polymerases I, II, and III subunit RPABC5	RPB10
1.27931	-0.600912	Q01080	DNA-directed RNA polymerase I subunit RPA49	RPA49
2.03343	-0.623652	P46654;P32905	40S ribosomal protein S0-B;40S ribosomal protein S0-A	RPS0B;RPS0A
2.87712	-0.629033	P0CX42;P0CX41	60S ribosomal protein L23-B;60S ribosomal protein L23-A	RPL23B;RPL23A
0.930189	-0.62922	P38713	Oxysterol-binding protein homolog 3	OSH3
1.586	-0.648465	P36008;P29547	Elongation factor 1-gamma 2;Elongation factor 1-gamma 1	TEF4;CAM1
0.946917	-0.657918	P14540	Fructose-bisphosphate aldolase	FBA1
1.16362	-0.669566	P38687	Signal recognition particle subunit SRP68	SRP68
1.28548	-0.680407	P25567	RNA-binding protein SRO9	SRO9
1.02982	-0.720337	P38086	DNA repair and recombination protein RDH54;DNA topoisomerase;Putative helicase	RDH54
2.90391	-0.730431	P05030	Plasma membrane ATPase 1	PMA1
2.14549	-0.750709	P02994	Elongation factor 1-alpha	TEF1
2.05442	-0.753842	Q01939	26S protease regulatory subunit 8 homolog	RPT6
1.48658	-0.771163	P25582	27S pre-rRNA (guanosine(2922)-2-O)-methyltransferase	SPB1
2.94998	-0.805247	P05743	60S ribosomal protein L26-A	RPL26A
2.93899	-0.821622	P02406	60S ribosomal protein L28	RPL28
1.90099	-0.84461	Q06344	Pre-rRNA-processing protein ESF1	ESF1
3.14269	-0.85704	P53221	60S ribosomal protein L26-B	RPL26B
1.16371	-0.857821	P50085	Prohibitin-2	PHB2
0.758489	-0.898039	P45818	ATP-dependent RNA helicase ROK1	ROK1
2.9249	-0.932911	P60010	Actin	ACT1
3.05801	-0.934427	P53927	Ribosome biogenesis protein 15	NOP15
0.928037	-0.940502	P38988	Mitochondrial GTP/GDP carrier protein 1	GGC1
0.82652	-0.954383	P16861	ATP-dependent 6-phosphofructokinase subunit alpha	PFK1
2.63157	-0.973632	P09064	Eukaryotic translation initiation factor 2 subunit beta	SUI3
1.05097	-0.98242	Q04305	U3 small nucleolar RNA-associated protein 15	UTP15
2.13083	-0.990722	P39935	Eukaryotic initiation factor 4F subunit p150	TIF4631
1.76689	-1.01521	P24783;P24784	ATP-dependent RNA helicase DBP2	DBP2
3.36134	-1.04335	P00359	Glyceraldehyde-3-phosphate dehydrogenase 3	TDH3
2.44737	-1.04916	P46672	tRNA-aminoacylation cofactor ARC1	ARC1
1.23769	-1.0765	P40693	Ribosome biogenesis protein RLP7	RLP7
2.8437	-1.08125	P06634	ATP-dependent RNA helicase DED1	DED1
0.568041	-1.11113	Q03430	37S ribosomal protein RSM28, mitochondrial	RSM28
1.90897	-1.13711	P40007	Nucleolar protein 16	NOP16
3.0684	-1.14956	P25367	[PIN+] prion protein RNQ1	RNQ1
2.36254	-1.21097	P25368	Ribosomal RNA-processing protein 7	RRP7
2.48346	-1.21299	P25605	Acetolactate synthase small subunit, mitochondrial	ILV6
3.04897	-1.21895	Q12404	Protein disulfide-isomerase MPD1	MPD1
1.11077	-1.24184	P10081	ATP-dependent RNA helicase eIF4A	TIF1
0.735854	-1.25115	P39106	Alpha-1,3-mannosyltransferase MNN1	MNN1
1.87941	-1.29173	P32610	V-type proton ATPase subunit D	VMA8
0.809892	-1.3271	P41058	40S ribosomal protein S29-B	RPS29B
1.70609	-1.37369	P18239;P18238	ADP,ATP carrier protein 2	PET9
2.06967	-1.44449	P33299	26S protease regulatory subunit 7 homolog	RPT1
1.91372	-1.45622	P32892	ATP-dependent RNA helicase DRS1	DRS1
1.37853	-1.49533	P00560	Phosphoglycerate kinase	PGK1
2.10108	-1.501	Q07844	Ribosome biogenesis ATPase RIX7	RIX7
1.94885	-1.50853	P00950	Phosphoglycerate mutase 1	GPM1
2.17479	-1.53397	P23301;P19211	Eukaryotic translation initiation factor 5A-1	HYP2
1.59826	-1.5817	P32473	Pyruvate dehydrogenase E1 component subunit beta, mitochondrial	PDB1
3.13824	-1.58598	Q06205	FK506-binding protein 4	FPR4
2.26616	-1.60871	P38041;P39969	Protein BOB1;Protein BOI2	BOI1;BOI2
1.22694	-1.63607	P34167	Eukaryotic translation initiation factor 4B	TIF3
3.61198	-1.65013	P38712	ATP-dependent rRNA helicase RRP3	RRP3
1.91934	-1.65459	P06103	Eukaryotic translation initiation factor 3 subunit B	PRT1
3.5147	-1.6568	P47006	DNA-directed RNA polymerase I subunit RPA34	RPA34
1.66394	-1.73277	P53313	Protein SDA1	SDA1
3.79392	-1.80934	P38911	FK506-binding nuclear protein	FPR3
2.70239	-1.82549	P32527	Zuotin	ZUO1
1.14178	-1.84672	P15108;P02829	ATP-dependent molecular chaperone HSC82;ATP-dependent molecular chaperone HSP82	HSC82;HSP82
2.15503	-1.9081	Q12028	AP-1 complex subunit gamma-1	APL4
3.15791	-1.93148	P38249	Eukaryotic translation initiation factor 3 subunit A	RPG1
1.23747	-1.93408	P41057	40S ribosomal protein S29-A	RPS29A
4.51979	-1.95379	Q12080	Ribosome biogenesis protein NOP53	NOP53
2.81439	-1.96529	P00925;P00924	Enolase 2;Enolase 1	ENO2;ENO1
2.91194	-2.03298	P32497	Eukaryotic translation initiation factor 3 subunit C	NIP1
3.81225	-2.042	P32471	Elongation factor 1-beta	EFB1
2.62394	-2.0674	P07281;P07280	40S ribosomal protein S19-B;40S ribosomal protein S19-A	RPS19B;RPS19A
3.5316	-2.06823	P53743	Pre-rRNA-processing protein ESF2	ESF2
4.37252	-2.13826	P07251	ATP synthase subunit alpha, mitochondrial	ATP1
1.7958	-2.14268	P06843	Protein SPT2	SPT2
3.02241	-2.18833	P40217	Eukaryotic translation initiation factor 3 subunit I	TIF34
2.42119	-2.21359	P05747	60S ribosomal protein L29	RPL29
2.84512	-2.22548	Q12337;P25384;P0CX64;P0CX63;Q12501;Q03494;P0C2J3;P0C2J5;Q12113;Q12439;Q12392;Q12293;Q12260;Q03483;P25383;P0CX62;P0CX61;P0C2J6;P0C2J4;P0C2J2	Transposon Ty2-GR1 Gag-Pol polyprotein;Capsid protein;Ty2 protease;Integrase;Reverse transcriptase/ribonuclease H;Transposon Ty2-C Gag-Pol polyprotein;Capsid protein;Ty2 protease;Integrase;Reverse transcriptase/ribonuclease H;Transposon Ty2-GR2 Gag-Pol polyprotein;Capsid protein;Ty2 protease;Integrase;Reverse transcriptase/ribonuclease H;Transposon Ty2-F Gag-Pol polyprotein;Capsid protein;Ty2 pro…	TY2B-GR1;TY2B-C;TY2B-GR2;TY2B-F;TY2B-OR2;TY2B-DR2;TY2B-LR1;TY2B-LR2;TY2B-OR1
3.16937	-2.27478	P32804	Zinc-regulated transporter 1	ZRT1
3.71871	-2.31645	Q04598	54S ribosomal protein L34, mitochondrial
2.99167	-2.37865	P36053	Transcription elongation factor 1	ELF1
4.33997	-2.40165	Q06604	Protein BSP1	BSP1
5.79362	-2.4599	P33298	26S protease regulatory subunit 6B homolog	RPT3
1.69844	-2.46774	P40341	Mitochondrial respiratory chain complexes assembly protein YTA12	YTA12
3.61434	-2.46987	P04650	60S ribosomal protein L39	RPL39
2.57001	-2.47682	O14467	Multiprotein-bridging factor 1	MBF1
4.19751	-2.4887	P43603	LAS seventeen-binding protein 3	LSB3
2.85678	-2.53091	P12709	Glucose-6-phosphate isomerase	PGI1
2.55405	-2.56833	Q01560	Nucleolar protein 3	NPL3
3.54109	-2.75215	P02992	Elongation factor Tu, mitochondrial	TUF1
4.43616	-2.79877	P47035	Nucleolar protein NET1	NET1
1.57925	-3.10204	P20436	DNA-directed RNA polymerases I, II, and III subunit RPABC3	RPB8
4.54553	-3.2316	P39925	Mitochondrial respiratory chain complexes assembly protein AFG3	AFG3
2.46375	-3.48404	P43596	ISWI one complex protein 3	IOC3
1.06997	-3.70592	Q02486	ARS-binding factor 2, mitochondrial	ABF2
5.40736	-3.75596	P38795	Glutamine-dependent NAD(+) synthetase	QNS1
